# Supplementary material for: 1,2-Diphenyl-1H-benzimidazole
Source: Acta Crystallogr Sect E Struct Rep Online. 2012 Nov 3;68(Pt 12):o3283. doi: 10.1107/S1600536812044960 (PMC3588830; doi:10.1107/S1600536812044960)
Supplement: Supplementary file 1 [file e-68-o3283-sup1.cif]

##############################################################################
#                                                                            #
# This CIF contains the data in a paper accepted for publication in          #
# Acta Crystallographica Section E. It conforms to the requirements of       #
# Notes for Authors for Acta Crystallographica Section E, and has been       #
# peer reviewed under the auspices of the IUCr Commission on Journals.       #
#                                                                            #
# Full details of the Crystallographic Information File format               #
# are given in the paper "The Crystallographic Information File (CIF):       #
# a New Standard Archive File for Crystallography" by S. R. Hall, F. H.      #
# Allen and I. D. Brown [Acta Cryst. (1991), A47, 655-685].                  #
#                                                                            #
# The current version of the core CIF dictionary is obtainable from          #
# ftp://ftp.iucr.org/pub/cif_core.dic.                                       #
#                                                                            #
# Software is freely available for graphical display of the structure(s)     #
# in this CIF. For information consult the CIF software page                 #
# http://www.iucr.org/resources/cif/software.                                #
#                                                                            #
# This file may be used for bona fide research purposes within the           #
# scientific community so long as proper attribution is given to the journal # 
# article from which it was obtained.                                        #
#                                                                            #
##############################################################################
data_global
_audit_creation_method     'PLATON <TABLE ACC> option'
_journal_date_recd_electronic     2012-10-27
_journal_date_accepted     2012-10-30
_journal_name_full     'Acta Crystallographica, Section E'
_journal_year     2012
_journal_volume     68
_journal_issue     12
_journal_page_first     o3283
_journal_page_last     o3283
_journal_paper_category     QO
_journal_paper_doi     10.1107/S1600536812044960
_journal_coeditor_code     HG5265
_publ_contact_author_name     'Dr A. Thiruvalluvar'
_publ_contact_author_address
;
Associate Professor of Physics
Postgraduate Research Department of Physics
Rajah Serfoji Government College (Autonomous)
Thanjavur 613 005
Tamilnadu
India
;
_publ_contact_author_email     'thiruvalluvar.a@gmail.com'
_publ_contact_author_fax     'none'
_publ_contact_author_phone     '+91 4362 255490'
_publ_section_title
;
1,2-Diphenyl-1<i>H</i>-benzimidazole
;
loop_
    _publ_author_name
    _publ_author_footnote
    _publ_author_address
    'Rosepriya, S.' ?
;
Postgraduate Research Department of Physics
Rajah Serfoji Government College (Autonomous)
Thanjavur 613 005
Tamilnadu
India
;
    'Thiruvalluvar, A.' ?
;
Postgraduate Research Department of Physics
Rajah Serfoji Government College (Autonomous)
Thanjavur 613 005
Tamilnadu
India
;
    'Jayamoorthy, K.' ?
;
Department of Chemistry
Annamalai University
Annamalai Nagar 608 002
Tamilnadu
India
;
    'Jayabharathi, J.' ?
;
Department of Chemistry
Annamalai University
Annamalai Nagar 608 002
Tamilnadu
India
;
    '\"Ozt\"urk Yildirim, Sema' ?
;
Department of Chemistry
Howard University
525 College Street NW
Washington
DC 20059
USA
Department of Physics
Faculty of Sciences
Erciyes University
38039 Kayseri
Turkey
;
    'Butcher, R.J.' ?
;
Department of Chemistry
Howard University
525 College Street NW
Washington
DC 20059
USA
;
data_I
_chemical_name_systematic
;
1,2-Diphenyl-1<i>H</i>-benzimidazole
;
_chemical_name_common     1H-benzimidazole
_chemical_formula_moiety     'C19 H14 N2'
_chemical_formula_sum     'C19 H14 N2'
_chemical_formula_structural     'C19 H14 N2'
_chemical_formula_iupac     'C19 H14 N2'
_chemical_formula_weight     270.32
_chemical_melting_point     380
_symmetry_cell_setting     monoclinic
_symmetry_space_group_name_H-M     'C 2/c'
_symmetry_space_group_name_Hall     '-C 2yc'
loop_
    _symmetry_equiv_pos_site_id
    _symmetry_equiv_pos_as_xyz
    1 x,y,z
    2 -x,y,1/2-z
    3 -x,-y,-z
    4 x,-y,1/2+z
    5 1/2+x,1/2+y,z
    6 1/2-x,1/2+y,1/2-z
    7 1/2-x,1/2-y,-z
    8 1/2+x,1/2-y,1/2+z
_cell_length_a     10.1878(3)
_cell_length_b     16.6399(4)
_cell_length_c     17.4959(5)
_cell_angle_alpha     90
_cell_angle_beta     106.205(3)
_cell_angle_gamma     90
_cell_volume     2848.13(14)
_cell_formula_units_Z     8
_cell_measurement_reflns_used     6755
_cell_measurement_theta_min     3.4395
_cell_measurement_theta_max     37.6864
_cell_measurement_temperature     123(2)
_cell_special_details     ?
_exptl_crystal_description     'block'
_exptl_crystal_colour     'colourless'
_exptl_crystal_size_max     0.60
_exptl_crystal_size_mid     0.40
_exptl_crystal_size_min     0.35
_exptl_crystal_size_rad     ?
_exptl_crystal_density_diffrn     1.261
_exptl_crystal_density_meas     ?
_exptl_crystal_density_method     'Not Measured'
_exptl_crystal_F_000     1136
_exptl_absorpt_coefficient_mu     0.075
_exptl_absorpt_correction_type     multi-scan
_exptl_absorpt_process_details
;
(CrysAlis PRO; Agilent, 2012)
;
_exptl_absorpt_correction_T_min     0.9565
_exptl_absorpt_correction_T_max     0.9743
_exptl_special_details     ?
_diffrn_ambient_temperature     123(2)
_diffrn_radiation_type     MoK\a
_diffrn_radiation_wavelength     0.71073
_diffrn_radiation_source     'Enhance (Mo) X-ray Source'
_diffrn_radiation_monochromator     graphite
_diffrn_measurement_device_type     'Agilent Xcalibur Ruby Gemini'
_diffrn_measurement_method     '\w scans'
_diffrn_detector_area_resol_mean     10.5081
_diffrn_reflns_number     25253
_diffrn_reflns_av_R_equivalents     0.0279
_diffrn_reflns_av_sigmaI/netI     0.0289
_diffrn_reflns_theta_min     3.45
_diffrn_reflns_theta_max     37.78
_diffrn_reflns_theta_full     25.00
_diffrn_measured_fraction_theta_max     0.954
_diffrn_measured_fraction_theta_full     0.997
_diffrn_reflns_limit_h_min     -17
_diffrn_reflns_limit_h_max     16
_diffrn_reflns_limit_k_min     -27
_diffrn_reflns_limit_k_max     27
_diffrn_reflns_limit_l_min     -29
_diffrn_reflns_limit_l_max     29
_refine_special_details
;
Refinement of <i>F</i>^2^ against ALL reflections. The weighted <i>R</i>-factor
<i>wR</i> and goodness of fit <i>S</i> are based on <i>F</i>^2^, conventional
<i>R</i>-factors <i>R</i> are based on <i>F</i>, with <i>F</i> set to zero for
negative <i>F</i>^2^. The threshold expression of <i>F</i>^2^ >
2\s(<i>F</i>^2^) is used only for calculating <i>R</i>-factors(gt) <i>etc</i>.
and is not relevant to the choice of reflections for refinement.
<i>R</i>-factors based on <i>F</i>^2^ are statistically about twice as large
as those based on <i>F</i>, and <i>R</i>- factors based on ALL data will be
even larger.
;
_reflns_number_total     7296
_reflns_number_gt     5803
_reflns_threshold_expression     I>2\s(I)
_refine_ls_structure_factor_coef     Fsqd
_refine_ls_matrix_type     full
_refine_ls_R_factor_all     0.0688
_refine_ls_R_factor_gt     0.0521
_refine_ls_wR_factor_gt     0.1275
_refine_ls_wR_factor_ref     0.1369
_refine_ls_goodness_of_fit_ref     1.061
_refine_ls_restrained_S_all     1.061
_refine_ls_number_reflns     7296
_refine_ls_number_parameters     190
_refine_ls_number_restraints     0
_refine_ls_hydrogen_treatment     constr
_refine_ls_weighting_scheme     calc
_refine_ls_weighting_details
         'calc w=1/[\s^2^(Fo^2^)+(0.0630P)^2^+1.1529P] where P=(Fo^2^+2Fc^2^)/3'
_atom_sites_solution_hydrogens     geom
_atom_sites_solution_primary     direct
_atom_sites_solution_secondary     difmap
_refine_ls_shift/su_max     0.001
_refine_ls_shift/su_max_lt     0.001
_refine_ls_shift/su_mean     0.000
_refine_diff_density_max     0.519
_refine_diff_density_min     -0.252
_refine_ls_extinction_method     none
_refine_ls_extinction_coef     ?
loop_
    _atom_type_symbol
    _atom_type_description
    _atom_type_scat_dispersion_real
    _atom_type_scat_dispersion_imag
    _atom_type_scat_source
    C C 0.0033 0.0016 ' International Tables Vol C Tables 4.2.6.8 and 6.1.1.4'
    H H 0.0000 0.0000 ' International Tables Vol C Tables 4.2.6.8 and 6.1.1.4'
    N N 0.0061 0.0033 ' International Tables Vol C Tables 4.2.6.8 and 6.1.1.4'
_computing_data_collection     'CrysAlis PRO (Agilent, 2012)'
_computing_cell_refinement     'CrysAlis PRO (Agilent, 2012)'
_computing_data_reduction     'CrysAlis PRO (Agilent, 2012)'
_computing_structure_solution     'SHELXS97 (Sheldrick, 2008)'
_computing_structure_refinement     'SHELXL97 (Sheldrick, 2008)'
_computing_molecular_graphics
                              'ORTEP-3 (Farrugia, 1997) and PLATON (Spek, 2009)'
_computing_publication_material     'PLATON (Spek, 2009)'
loop_
    _atom_site_type_symbol
    _atom_site_label
    _atom_site_fract_x
    _atom_site_fract_y
    _atom_site_fract_z
    _atom_site_U_iso_or_equiv
    _atom_site_thermal_displace_type
    _atom_site_calc_flag
    _atom_site_refinement_flags
    _atom_site_occupancy
    _atom_site_disorder_assembly
    _atom_site_disorder_group
    N N1 -0.02193(7) 0.41603(4) 0.11513(4) 0.0171(2) Uani d . 1.000 . .
    N N3 -0.10490(7) 0.53588(4) 0.13995(4) 0.0203(2) Uani d . 1.000 . .
    C C2 0.00172(8) 0.49743(5) 0.12929(4) 0.0175(2) Uani d . 1.000 . .
    C C4 -0.33775(9) 0.48436(6) 0.13998(5) 0.0236(2) Uani d . 1.000 . .
    C C5 -0.41655(9) 0.41533(6) 0.13157(6) 0.0246(2) Uani d . 1.000 . .
    C C6 -0.36456(9) 0.34053(6) 0.11689(5) 0.0230(2) Uani d . 1.000 . .
    C C7 -0.23322(9) 0.33246(5) 0.10945(5) 0.0204(2) Uani d . 1.000 . .
    C C8 -0.15513(8) 0.40216(5) 0.11787(4) 0.0175(2) Uani d . 1.000 . .
    C C9 -0.20463(8) 0.47749(5) 0.13339(5) 0.0189(2) Uani d . 1.000 . .
    C C11 0.07472(8) 0.35411(5) 0.11440(4) 0.0170(2) Uani d . 1.000 . .
    C C12 0.04519(9) 0.29794(5) 0.05292(5) 0.0219(2) Uani d . 1.000 . .
    C C13 0.13562(10) 0.23476(5) 0.05505(6) 0.0249(2) Uani d . 1.000 . .
    C C14 0.25548(10) 0.22842(5) 0.11667(6) 0.0249(2) Uani d . 1.000 . .
    C C15 0.28460(9) 0.28592(6) 0.17671(5) 0.0244(2) Uani d . 1.000 . .
    C C16 0.19401(9) 0.34852(5) 0.17652(5) 0.0207(2) Uani d . 1.000 . .
    C C21 0.13044(8) 0.53770(5) 0.12998(5) 0.0180(2) Uani d . 1.000 . .
    C C22 0.20146(9) 0.51883(5) 0.07441(5) 0.0206(2) Uani d . 1.000 . .
    C C23 0.32060(9) 0.56028(6) 0.07548(5) 0.0235(2) Uani d . 1.000 . .
    C C24 0.36977(9) 0.61969(6) 0.13203(6) 0.0253(2) Uani d . 1.000 . .
    C C25 0.29922(10) 0.63848(5) 0.18729(6) 0.0254(2) Uani d . 1.000 . .
    C C26 0.17964(9) 0.59817(5) 0.18609(5) 0.0217(2) Uani d . 1.000 . .
    H H4 -0.37244 0.53382 0.14972 0.0283 Uiso calc R 1.000 . .
    H H5 -0.50543 0.41859 0.13571 0.0296 Uiso calc R 1.000 . .
    H H6 -0.41968 0.29520 0.11203 0.0275 Uiso calc R 1.000 . .
    H H7 -0.19908 0.28296 0.09934 0.0245 Uiso calc R 1.000 . .
    H H12 -0.03397 0.30262 0.01096 0.0262 Uiso calc R 1.000 . .
    H H13 0.11560 0.19638 0.01481 0.0299 Uiso calc R 1.000 . .
    H H14 0.31565 0.18613 0.11775 0.0299 Uiso calc R 1.000 . .
    H H15 0.36562 0.28249 0.21748 0.0293 Uiso calc R 1.000 . .
    H H16 0.21306 0.38614 0.21746 0.0248 Uiso calc R 1.000 . .
    H H22 0.16910 0.47870 0.03688 0.0248 Uiso calc R 1.000 . .
    H H23 0.36739 0.54820 0.03826 0.0281 Uiso calc R 1.000 . .
    H H24 0.44992 0.64692 0.13297 0.0303 Uiso calc R 1.000 . .
    H H25 0.33243 0.67821 0.22513 0.0305 Uiso calc R 1.000 . .
    H H26 0.13210 0.61136 0.22266 0.0260 Uiso calc R 1.000 . .
loop_
    _atom_site_aniso_label
    _atom_site_aniso_U_11
    _atom_site_aniso_U_22
    _atom_site_aniso_U_33
    _atom_site_aniso_U_12
    _atom_site_aniso_U_13
    _atom_site_aniso_U_23
    N1 0.0164(3) 0.0143(3) 0.0209(3) 0.0033(2) 0.0056(2) -0.0001(2)
    N3 0.0191(3) 0.0166(3) 0.0259(3) 0.0036(2) 0.0075(2) -0.0006(2)
    C2 0.0188(3) 0.0147(3) 0.0193(3) 0.0029(2) 0.0057(2) 0.0005(2)
    C4 0.0185(3) 0.0227(4) 0.0298(4) 0.0047(3) 0.0073(3) -0.0014(3)
    C5 0.0175(3) 0.0274(4) 0.0289(4) 0.0022(3) 0.0063(3) 0.0002(3)
    C6 0.0199(3) 0.0235(4) 0.0242(3) -0.0013(3) 0.0041(3) 0.0005(3)
    C7 0.0207(3) 0.0175(3) 0.0224(3) 0.0011(3) 0.0049(3) -0.0001(3)
    C8 0.0168(3) 0.0169(3) 0.0185(3) 0.0031(2) 0.0043(2) 0.0006(2)
    C9 0.0177(3) 0.0171(3) 0.0220(3) 0.0035(2) 0.0055(2) -0.0002(2)
    C11 0.0183(3) 0.0143(3) 0.0194(3) 0.0039(2) 0.0069(2) 0.0012(2)
    C12 0.0214(3) 0.0205(3) 0.0236(3) 0.0028(3) 0.0062(3) -0.0045(3)
    C13 0.0275(4) 0.0197(4) 0.0304(4) 0.0034(3) 0.0130(3) -0.0051(3)
    C14 0.0271(4) 0.0198(3) 0.0319(4) 0.0088(3) 0.0148(3) 0.0038(3)
    C15 0.0227(4) 0.0248(4) 0.0256(4) 0.0095(3) 0.0064(3) 0.0054(3)
    C16 0.0222(3) 0.0197(3) 0.0196(3) 0.0058(3) 0.0049(3) 0.0012(3)
    C21 0.0190(3) 0.0157(3) 0.0200(3) 0.0033(2) 0.0066(2) 0.0029(2)
    C22 0.0212(3) 0.0214(3) 0.0199(3) 0.0043(3) 0.0068(3) 0.0020(3)
    C23 0.0226(4) 0.0250(4) 0.0253(4) 0.0058(3) 0.0107(3) 0.0063(3)
    C24 0.0225(4) 0.0217(4) 0.0335(4) 0.0009(3) 0.0109(3) 0.0060(3)
    C25 0.0275(4) 0.0181(3) 0.0322(4) -0.0028(3) 0.0109(3) -0.0008(3)
    C26 0.0253(4) 0.0166(3) 0.0255(3) -0.0001(3) 0.0109(3) -0.0007(3)
_geom_special_details
;
Bond distances, angles <i>etc</i>. have been calculated using the rounded
fractional coordinates. All su's are estimated from the variances of the
(full) variance-covariance matrix. The cell e.s.d.'s are taken into account in
the estimation of distances, angles and torsion angles
;
loop_
    _geom_bond_atom_site_label_1
    _geom_bond_atom_site_label_2
    _geom_bond_site_symmetry_1
    _geom_bond_site_symmetry_2
    _geom_bond_distance
    _geom_bond_publ_flag
    N1 C2 . . 1.3859(11) no
    N1 C8 . . 1.3905(11) no
    N1 C11 . . 1.4277(11) no
    N3 C2 . . 1.3180(11) no
    N3 C9 . . 1.3872(11) no
    C2 C21 . . 1.4697(12) no
    C4 C5 . . 1.3855(14) no
    C4 C9 . . 1.3975(13) no
    C5 C6 . . 1.4042(14) no
    C6 C7 . . 1.3866(13) no
    C7 C8 . . 1.3908(12) no
    C8 C9 . . 1.4056(12) no
    C11 C12 . . 1.3930(11) no
    C11 C16 . . 1.3891(12) no
    C12 C13 . . 1.3915(13) no
    C13 C14 . . 1.3892(15) no
    C14 C15 . . 1.3903(13) no
    C15 C16 . . 1.3911(13) no
    C21 C22 . . 1.4000(12) no
    C21 C26 . . 1.3974(12) no
    C22 C23 . . 1.3916(13) no
    C23 C24 . . 1.3894(14) no
    C24 C25 . . 1.3918(14) no
    C25 C26 . . 1.3857(14) no
    C4 H4 . . 0.9300 no
    C5 H5 . . 0.9300 no
    C6 H6 . . 0.9300 no
    C7 H7 . . 0.9300 no
    C12 H12 . . 0.9300 no
    C13 H13 . . 0.9300 no
    C14 H14 . . 0.9300 no
    C15 H15 . . 0.9300 no
    C16 H16 . . 0.9300 no
    C22 H22 . . 0.9300 no
    C23 H23 . . 0.9300 no
    C24 H24 . . 0.9300 no
    C25 H25 . . 0.9300 no
    C26 H26 . . 0.9300 no
loop_
    _geom_angle_atom_site_label_1
    _geom_angle_atom_site_label_2
    _geom_angle_atom_site_label_3
    _geom_angle_site_symmetry_1
    _geom_angle_site_symmetry_2
    _geom_angle_site_symmetry_3
    _geom_angle
    _geom_angle_publ_flag
    C2 N1 C8 . . . 106.18(7) no
    C2 N1 C11 . . . 128.39(7) no
    C8 N1 C11 . . . 124.24(7) no
    C2 N3 C9 . . . 105.18(7) no
    N1 C2 N3 . . . 113.00(7) no
    N1 C2 C21 . . . 123.87(7) no
    N3 C2 C21 . . . 123.11(7) no
    C5 C4 C9 . . . 118.06(9) no
    C4 C5 C6 . . . 121.16(9) no
    C5 C6 C7 . . . 121.75(9) no
    C6 C7 C8 . . . 116.60(8) no
    N1 C8 C7 . . . 132.04(8) no
    N1 C8 C9 . . . 105.36(7) no
    C7 C8 C9 . . . 122.59(8) no
    N3 C9 C4 . . . 129.88(8) no
    N3 C9 C8 . . . 110.28(7) no
    C4 C9 C8 . . . 119.85(8) no
    N1 C11 C12 . . . 119.36(7) no
    N1 C11 C16 . . . 119.76(7) no
    C12 C11 C16 . . . 120.83(8) no
    C11 C12 C13 . . . 119.18(8) no
    C12 C13 C14 . . . 120.68(8) no
    C13 C14 C15 . . . 119.35(9) no
    C14 C15 C16 . . . 120.80(8) no
    C11 C16 C15 . . . 119.14(8) no
    C2 C21 C22 . . . 121.66(7) no
    C2 C21 C26 . . . 118.58(8) no
    C22 C21 C26 . . . 119.72(8) no
    C21 C22 C23 . . . 119.83(8) no
    C22 C23 C24 . . . 120.13(8) no
    C23 C24 C25 . . . 120.07(9) no
    C24 C25 C26 . . . 120.20(9) no
    C21 C26 C25 . . . 120.04(8) no
    C5 C4 H4 . . . 121.00 no
    C9 C4 H4 . . . 121.00 no
    C4 C5 H5 . . . 119.00 no
    C6 C5 H5 . . . 119.00 no
    C5 C6 H6 . . . 119.00 no
    C7 C6 H6 . . . 119.00 no
    C6 C7 H7 . . . 122.00 no
    C8 C7 H7 . . . 122.00 no
    C11 C12 H12 . . . 120.00 no
    C13 C12 H12 . . . 120.00 no
    C12 C13 H13 . . . 120.00 no
    C14 C13 H13 . . . 120.00 no
    C13 C14 H14 . . . 120.00 no
    C15 C14 H14 . . . 120.00 no
    C14 C15 H15 . . . 120.00 no
    C16 C15 H15 . . . 120.00 no
    C11 C16 H16 . . . 120.00 no
    C15 C16 H16 . . . 120.00 no
    C21 C22 H22 . . . 120.00 no
    C23 C22 H22 . . . 120.00 no
    C22 C23 H23 . . . 120.00 no
    C24 C23 H23 . . . 120.00 no
    C23 C24 H24 . . . 120.00 no
    C25 C24 H24 . . . 120.00 no
    C24 C25 H25 . . . 120.00 no
    C26 C25 H25 . . . 120.00 no
    C21 C26 H26 . . . 120.00 no
    C25 C26 H26 . . . 120.00 no
loop_
    _geom_torsion_atom_site_label_1
    _geom_torsion_atom_site_label_2
    _geom_torsion_atom_site_label_3
    _geom_torsion_atom_site_label_4
    _geom_torsion_site_symmetry_1
    _geom_torsion_site_symmetry_2
    _geom_torsion_site_symmetry_3
    _geom_torsion_site_symmetry_4
    _geom_torsion
    _geom_torsion_publ_flag
    C8 N1 C2 N3 . . . . -0.56(8) no
    C8 N1 C2 C21 . . . . -178.75(7) no
    C11 N1 C2 N3 . . . . -168.36(7) no
    C11 N1 C2 C21 . . . . 13.45(12) no
    C2 N1 C8 C7 . . . . -178.75(8) no
    C2 N1 C8 C9 . . . . 0.30(8) no
    C11 N1 C8 C7 . . . . -10.30(13) no
    C11 N1 C8 C9 . . . . 168.74(7) no
    C2 N1 C11 C12 . . . . -134.48(8) no
    C2 N1 C11 C16 . . . . 48.25(11) no
    C8 N1 C11 C12 . . . . 59.73(10) no
    C8 N1 C11 C16 . . . . -117.54(9) no
    C9 N3 C2 N1 . . . . 0.56(9) no
    C9 N3 C2 C21 . . . . 178.77(7) no
    C2 N3 C9 C4 . . . . 179.58(9) no
    C2 N3 C9 C8 . . . . -0.35(9) no
    N1 C2 C21 C22 . . . . 40.41(12) no
    N1 C2 C21 C26 . . . . -141.81(8) no
    N3 C2 C21 C22 . . . . -137.60(8) no
    N3 C2 C21 C26 . . . . 40.18(11) no
    C9 C4 C5 C6 . . . . 0.03(14) no
    C5 C4 C9 N3 . . . . -179.31(9) no
    C5 C4 C9 C8 . . . . 0.62(12) no
    C4 C5 C6 C7 . . . . -0.60(14) no
    C5 C6 C7 C8 . . . . 0.47(13) no
    C6 C7 C8 N1 . . . . 179.10(8) no
    C6 C7 C8 C9 . . . . 0.20(12) no
    N1 C8 C9 N3 . . . . 0.02(8) no
    N1 C8 C9 C4 . . . . -179.91(7) no
    C7 C8 C9 N3 . . . . 179.18(7) no
    C7 C8 C9 C4 . . . . -0.76(12) no
    N1 C11 C12 C13 . . . . -175.99(8) no
    C16 C11 C12 C13 . . . . 1.25(13) no
    N1 C11 C16 C15 . . . . 177.36(8) no
    C12 C11 C16 C15 . . . . 0.14(13) no
    C11 C12 C13 C14 . . . . -1.38(14) no
    C12 C13 C14 C15 . . . . 0.13(15) no
    C13 C14 C15 C16 . . . . 1.29(14) no
    C14 C15 C16 C11 . . . . -1.42(14) no
    C2 C21 C22 C23 . . . . 177.85(8) no
    C26 C21 C22 C23 . . . . 0.10(12) no
    C2 C21 C26 C25 . . . . -178.67(8) no
    C22 C21 C26 C25 . . . . -0.85(13) no
    C21 C22 C23 C24 . . . . 0.64(14) no
    C22 C23 C24 C25 . . . . -0.65(14) no
    C23 C24 C25 C26 . . . . -0.11(14) no
    C24 C25 C26 C21 . . . . 0.86(14) no
loop_
    _geom_hbond_atom_site_label_D
    _geom_hbond_atom_site_label_H
    _geom_hbond_atom_site_label_A
    _geom_hbond_site_symmetry_A
    _geom_hbond_distance_DH
    _geom_hbond_distance_HA
    _geom_hbond_distance_DA
    _geom_hbond_angle_DHA
    _geom_hbond_publ_flag
    C14 H14 N3 5_545 0.93 2.62 3.4829(11) 154 yes
    C16 H16 Cg2 2_555 0.93 2.68 3.4843(9) 146 yes
    C22 H22 Cg1 3_565 0.93 2.91 3.3966(9) 114 yes
    C23 H23 Cg2 3_565 0.93 2.83 3.4609(9) 126 yes
_iucr_refine_instructions_details
;
?
;
