# Supplementary material for: 1,2-Diphenyl-1H-benzimidazole
Source: Acta Crystallogr Sect E Struct Rep Online. 2012 Nov 3;68(Pt 12):o3283. doi: 10.1107/S1600536812044960 (PMC3588830; doi:10.1107/S1600536812044960)
Supplement: Supplementary file 2 [file e-68-o3283-Isup2.hkl]

#
# h,k,l, Fc-squared, Fo-squared, sigma(Fo-squared) and status flag
#
data_I
_shelx_title ' g7 in C 2/c Z=8 C19H14N2'
_shelx_refln_list_code          4
_shelx_F_calc_maximum      513.74
_exptl_crystal_F_000      1136.00
_reflns_d_resolution_high  0.5801
 
loop_
 _symmetry_equiv_pos_as_xyz
 'x, y, z'
 '-x, y, -z+1/2'
 'x+1/2, y+1/2, z'
 '-x+1/2, y+1/2, -z+1/2'
 '-x, -y, -z'
 'x, -y, z-1/2'
 '-x+1/2, -y+1/2, -z'
 'x+1/2, -y+1/2, z-1/2'
 
_cell_length_a    10.1878
_cell_length_b    16.6399
_cell_length_c    17.4959
_cell_angle_alpha  90.000
_cell_angle_beta  106.205
_cell_angle_gamma  90.000
 
_shelx_F_squared_multiplier     1.000
 
loop_
 _refln_index_h
 _refln_index_k
 _refln_index_l
 _refln_F_squared_calc
 _refln_F_squared_meas
 _refln_F_squared_sigma
 _refln_observed_status
   2   0   0    28739.80    28970.25    314.66 o
   4   0   0     2217.92     2575.14     24.42 o
   6   0   0     3119.51     3234.02     26.96 o
   8   0   0        6.22        4.68      2.12 o
  10   0   0      280.44      268.49     10.45 o
  12   0   0       83.78       59.33      9.93 o
  14   0   0      191.50      205.88     25.73 o
  16   0   0       28.62       30.41     14.04 o
   3   1   0      489.74      464.96      6.13 o
   5   1   0     4107.09     4370.94     25.66 o
   7   1   0       98.40      103.75      3.78 o
   9   1   0     1065.32      869.20     11.84 o
  11   1   0       31.57       40.45      5.67 o
  13   1   0       53.23       55.24      8.49 o
  15   1   0       47.21       59.06     11.70 o
   2   2   0     1948.23     2025.64     10.64 o
   4   2   0     2616.95     2838.84     35.79 o
   6   2   0     4834.48     5200.68     40.51 o
   8   2   0       79.78       73.28      3.17 o
  10   2   0     1835.91     1664.98     21.68 o
  12   2   0      173.87      182.58     12.01 o
  14   2   0        0.04       -4.97      5.99 o
  16   2   0        1.54       11.70      8.27 o
   1   3   0     4191.39     4415.06     39.61 o
   3   3   0     2244.49     2356.85     20.22 o
   5   3   0       39.08       23.14      2.10 o
   7   3   0      797.40      860.95     10.46 o
   9   3   0     3833.12     3412.44     33.27 o
  11   3   0       48.48       37.98      4.65 o
  13   3   0      234.43      278.94     15.72 o
  15   3   0      753.68      803.39     35.54 o
   0   4   0      337.75      383.68     11.70 o
   2   4   0      540.27      617.53      7.24 o
   4   4   0     1021.86     1172.98     10.47 o
   6   4   0        4.88        2.34      1.65 o
   8   4   0      838.79      810.60     14.79 o
  10   4   0       76.87       61.78      5.33 o
  12   4   0       37.66       39.68      7.13 o
  14   4   0        0.24       -3.90      5.40 o
  16   4   0        0.04       12.76     14.04 o
   1   5   0     1676.28     1711.66     15.14 o
   3   5   0     2109.80     2319.96     26.19 o
   5   5   0       15.98       43.35      2.36 o
   7   5   0     1446.10     1371.44     22.88 o
   9   5   0      971.01      885.28     21.34 o
  11   5   0       16.18       16.82      3.36 o
  13   5   0      132.72      133.19     11.65 o
  15   5   0      230.13      231.78     19.85 o
   0   6   0     2213.99     2145.33     32.75 o
   2   6   0     1648.34     1713.30     23.90 o
   4   6   0      432.94      534.60      8.02 o
   6   6   0        4.10       12.93      1.93 o
   8   6   0      103.33      110.26      8.10 o
  10   6   0      461.59      451.98     16.50 o
  12   6   0      234.22      251.17     14.36 o
  14   6   0      179.68      195.08     17.31 o
   1   7   0      246.39      274.37      6.66 o
   3   7   0      498.17      507.44      9.49 o
   5   7   0      190.03      185.82      7.57 o
   7   7   0     2461.07     2540.01     40.50 o
   9   7   0      609.14      517.21     16.10 o
  11   7   0      723.05      689.86     17.47 o
  13   7   0      114.75      105.00     10.29 o
  15   7   0      215.67      260.86     21.51 o
   0   8   0     2048.58     2203.81     39.77 o
   2   8   0     1416.18     1615.12     26.34 o
   4   8   0       47.88       50.43      4.66 o
   6   8   0      533.88      496.81     13.37 o
   8   8   0       74.14       57.23      5.77 o
  10   8   0      116.23      129.90      9.63 o
  12   8   0        0.19        4.34      3.97 o
  14   8   0      239.19      288.97     21.51 o
   1   9   0       96.38      101.23      4.81 o
   3   9   0      319.52      385.45     10.81 o
   5   9   0     1753.54     1581.73     38.65 o
   7   9   0      328.07      295.50     11.31 o
   9   9   0      369.78      381.14     14.73 o
  11   9   0      433.99      421.95     15.14 o
  13   9   0       12.83       18.05      6.81 o
  15   9   0        4.14       15.21      9.93 o
   0  10   0      139.13      107.62     11.70 o
   2  10   0     1582.35     1796.33     15.44 o
   4  10   0     1483.33     1450.43     20.65 o
   6  10   0     1452.61     1317.93     22.03 o
   8  10   0       49.78       68.15     11.51 o
  10  10   0       26.95       38.43      6.48 o
  12  10   0      151.36      185.20     12.27 o
  14  10   0        2.63       -4.94      8.19 o
   1  11   0      677.43      803.08     21.10 o
   3  11   0       95.12       99.33      6.20 o
   5  11   0     5301.30     5006.92     42.68 o
   7  11   0      668.18      624.46     17.22 o
   9  11   0       11.37       16.80      5.61 o
  11  11   0       28.13       30.41      6.81 o
  13  11   0        4.50        9.78      8.99 o
  15  11   0        7.21        7.02     30.41 o
   0  12   0      271.56      276.29     11.23 o
   2  12   0      270.02      294.41      6.58 o
   4  12   0     1036.20     1011.59     19.26 o
   6  12   0      796.39      717.08     21.22 o
   8  12   0       19.65       11.11      3.82 o
  10  12   0       10.02       30.17      6.48 o
  12  12   0      960.44      931.30     29.24 o
  14  12   0       27.98       36.75     12.87 o
   1  13   0      127.86      105.74      8.71 o
   3  13   0     1908.06     1767.55     23.53 o
   5  13   0     1597.29     1308.34     23.41 o
   7  13   0       21.68       14.41      9.29 o
   9  13   0       28.44       43.27      6.81 o
  11  13   0      204.70      229.27     18.20 o
  13  13   0       52.54       59.01     12.32 o
   0  14   0      354.69      334.55     13.42 o
   2  14   0      344.75      314.70      7.30 o
   4  14   0     2560.70     2269.62     44.18 o
   6  14   0        7.23       43.35     10.53 o
   8  14   0      543.40      602.10     18.92 o
  10  14   0      261.50      291.65     19.85 o
  12  14   0       85.01       92.18     14.04 o
  14  14   0       53.98       59.98     11.58 o
   1  15   0       26.31       31.57      4.11 o
   3  15   0     4169.85     3748.91     41.55 o
   5  15   0      436.79      325.12     12.71 o
   7  15   0      382.11      345.10     13.62 o
   9  15   0       28.57        5.72      7.31 o
  11  15   0       19.26       11.44      8.19 o
  13  15   0       58.39       70.76      8.44 o
   0  16   0     4784.19     4452.55     50.53 o
   2  16   0      831.62      766.38     18.92 o
   4  16   0      149.25      151.95      8.56 o
   6  16   0      231.67      228.01     11.88 o
   8  16   0        2.57        2.67      5.61 o
  10  16   0        1.80       -7.31      7.31 o
  12  16   0       76.58      114.71     14.04 o
   1  17   0     1572.38     1550.24     21.82 o
   3  17   0      985.27     1052.82     31.43 o
   5  17   0       28.47       29.87      4.87 o
   7  17   0       56.62       66.29     14.04 o
   9  17   0      162.73      156.43     22.23 o
  11  17   0       27.35       27.10     12.87 o
  13  17   0      341.15      352.45     23.94 o
   0  18   0      234.06      213.59     14.04 o
   2  18   0      456.55      452.79     18.21 o
   4  18   0      104.21       84.06      7.88 o
   6  18   0       62.96       66.99      8.49 o
   8  18   0      622.84      710.90     30.57 o
  10  18   0      249.95      262.23     20.63 o
  12  18   0      160.30      182.60     18.20 o
   1  19   0       99.71       94.29      6.18 o
   3  19   0        0.93        5.98      9.36 o
   5  19   0        3.68       17.55      8.27 o
   7  19   0      118.48      125.33     11.65 o
   9  19   0      271.63      307.18     30.41 o
  11  19   0       75.68       72.49     12.32 o
   0  20   0       45.20       42.11     14.04 o
   2  20   0      436.90      464.10     26.90 o
   4  20   0       40.40       62.79     10.66 o
   6  20   0      393.31      408.03     23.94 o
   8  20   0      458.91      484.11     22.03 o
  10  20   0        0.02       10.18      7.13 o
   1  21   0      496.56      537.53     25.60 o
   3  21   0        5.32        8.32      9.36 o
   5  21   0       27.93       31.31     10.66 o
   7  21   0      312.95      300.35     22.29 o
   9  21   0       73.84       65.94     10.29 o
  11  21   0        9.63      -16.38     16.38 o
   0  22   0       27.15       44.45     14.04 o
   2  22   0      157.25      146.67     15.65 o
   4  22   0       40.29       36.17     10.66 o
   6  22   0       10.67       17.87      9.36 o
   8  22   0      177.25      210.67     26.90 o
  10  22   0        2.41        0.21     10.53 o
   1  23   0       76.27       89.46     13.23 o
   3  23   0       96.10      127.77     14.89 o
   5  23   0       74.90       51.17     10.66 o
   7  23   0     1460.73     1460.59     47.13 o
   9  23   0        8.53       17.55     10.53 o
   0  24   0        8.01      -11.70     11.70 o
   2  24   0      917.84      986.79     37.19 o
   4  24   0       16.34       21.84      9.52 o
   6  24   0        8.93        8.51     16.38 o
   8  24   0      610.24      657.11     33.88 o
   1  25   0       53.75       43.28     11.58 o
   3  25   0      331.85      372.00     24.81 o
   5  25   0      106.70      114.83     14.89 o
   7  25   0        8.72        6.81      8.99 o
   0  26   0        8.91       18.72     14.04 o
   2  26   0      580.54      615.73     31.43 o
   4  26   0       55.78       46.69     10.66 o
   6  26   0       80.23      102.94     21.06 o
   1  27   0      143.73      162.87     23.40 o
   3  27   0        0.48       28.79     10.66 o
 -15   1   1      102.56      113.77     14.89 o
 -13   1   1        0.50       14.30      8.19 o
 -11   1   1       14.12       12.28      4.68 o
  -9   1   1       24.67       43.43      2.99 o
  -7   1   1       18.08       30.00      2.81 o
  -5   1   1       75.25       74.31      3.03 o
  -3   1   1      127.67      182.37      4.81 o
   3   1   1       33.30       38.05      4.82 o
   5   1   1     3825.64     4319.85     37.78 o
   7   1   1      130.57      139.69      4.81 o
   9   1   1      138.18      132.45      5.06 o
  11   1   1       15.70       17.50      5.05 o
  13   1   1       76.84       79.36      8.06 o
  15   1   1        7.57        1.17      8.27 o
 -16   2   1      155.10      137.45     17.55 o
 -14   2   1      622.04      696.87     31.43 o
 -12   2   1       73.21       57.53      8.10 o
 -10   2   1      171.44      186.95      7.43 o
  -8   2   1       82.83       78.38      3.65 o
  -6   2   1       20.92       16.16      1.88 o
  -4   2   1       58.93       71.86      5.36 o
  -2   2   1     1314.81     1481.81     14.86 o
   2   2   1    14524.52    15180.12    148.92 o
   4   2   1     5143.74     5497.17     26.82 o
   6   2   1      751.87      866.86     11.85 o
   8   2   1      317.56      298.90      7.06 o
  10   2   1      663.13      562.06     12.77 o
  12   2   1       97.22      101.94      8.71 o
  14   2   1        0.51        8.02      7.48 o
  16   2   1       44.78       55.79     13.23 o
 -15   3   1       47.84       59.01     12.32 o
 -13   3   1        1.42        0.94      4.81 o
 -11   3   1       98.42       98.18      6.46 o
  -9   3   1     1147.48     1099.80     16.94 o
  -7   3   1      399.64      390.23      9.18 o
  -5   3   1     1356.72     1537.55     19.23 o
  -3   3   1      160.95      157.06      8.34 o
  -1   3   1    41728.81    40182.64    885.50 o
   1   3   1    36738.51    37606.27     82.02 o
   3   3   1      333.21      295.17      5.67 o
   5   3   1     5924.69     6524.52     50.31 o
   7   3   1      908.11      845.58     12.05 o
   9   3   1      251.70      237.01      6.41 o
  11   3   1      126.15      100.84      6.11 o
  13   3   1       19.56        8.64      6.20 o
  15   3   1        5.17        7.49      7.79 o
 -16   4   1        3.84       -8.29      8.99 o
 -14   4   1       61.94       58.16      8.49 o
 -12   4   1      158.79      154.74     11.20 o
 -10   4   1       41.10       59.50      5.67 o
  -8   4   1      948.95      945.30     26.34 o
  -6   4   1     1110.75     1357.69     20.17 o
  -4   4   1     2788.68     3106.10     38.23 o
  -2   4   1     4978.47     5287.08     39.66 o
   0   4   1     7384.85     7970.03     37.34 o
   2   4   1     1359.45     1413.89     17.86 o
   4   4   1      455.47      538.21      6.57 o
   6   4   1      175.15      168.90      4.83 o
   8   4   1      625.24      618.92     10.21 o
  10   4   1      316.69      271.63      9.34 o
  12   4   1      245.30      231.21     13.92 o
  14   4   1      201.72      202.21     14.73 o
  16   4   1      328.15      363.72     25.60 o
 -15   5   1       20.09       25.93     19.89 o
 -13   5   1       10.77       16.21      7.21 o
 -11   5   1        2.19        7.49      3.72 o
  -9   5   1     2681.04     2295.07     39.51 o
  -7   5   1     7381.71     6986.11     71.22 o
  -5   5   1       24.07       36.66      4.05 o
  -3   5   1     4473.67     4925.62     28.64 o
  -1   5   1     5182.80     5395.23     17.78 o
   1   5   1     3234.10     3689.26     22.32 o
   3   5   1     2311.78     2381.95     20.26 o
   5   5   1        4.65       17.68      2.99 o
   7   5   1       72.51       86.96      3.71 o
   9   5   1      411.38      375.27     12.73 o
  11   5   1       17.96       10.97      3.36 o
  13   5   1       34.02       36.33      7.13 o
  15   5   1       23.19       27.32      8.10 o
 -16   6   1      249.69      276.11     22.29 o
 -14   6   1       57.74       71.84      9.51 o
 -12   6   1      393.86      338.80     16.10 o
 -10   6   1      634.46      606.00     18.59 o
  -8   6   1     1723.40     1419.22     24.66 o
  -6   6   1      310.20      259.55     11.55 o
  -4   6   1       89.49      112.56      2.83 o
  -2   6   1        3.42        5.26      2.34 o
   0   6   1       11.80       16.38      2.76 o
   2   6   1     2278.67     2574.73     17.75 o
   4   6   1     3426.76     4008.07     31.55 o
   6   6   1      532.74      488.72     18.14 o
   8   6   1       48.40       42.46      5.40 o
  10   6   1      221.57      198.75      9.49 o
  12   6   1        6.18       28.07      7.13 o
  14   6   1      379.11      403.08     19.59 o
 -15   7   1        7.12        3.38      7.31 o
 -13   7   1      112.62      111.05     13.49 o
 -11   7   1      251.31      230.09     16.18 o
  -9   7   1        1.80        1.49      4.38 o
  -7   7   1     3196.15     3035.34     33.73 o
  -5   7   1     1216.63     1239.10     21.37 o
  -3   7   1     1278.14     1394.77     22.96 o
  -1   7   1       11.03       19.30      2.34 o
   1   7   1     6982.35     7548.49     32.36 o
   3   7   1     6677.17     7490.53     62.44 o
   5   7   1     2028.22     1928.04     28.74 o
   7   7   1     1120.87     1106.85     21.53 o
   9   7   1      220.65      199.35     10.64 o
  11   7   1      146.04      133.91      8.71 o
  13   7   1      237.51      266.81     15.72 o
  15   7   1        4.79       23.59     19.89 o
 -14   8   1       85.56       83.15     13.99 o
 -12   8   1       26.96       41.43      5.43 o
 -10   8   1       30.78       31.68      5.06 o
  -8   8   1     1215.04      982.02     21.34 o
  -6   8   1      934.77      870.08     14.52 o
  -4   8   1      464.88      457.85      9.76 o
  -2   8   1    11317.38    12357.56    116.97 o
   0   8   1      168.88      158.47      5.35 o
   2   8   1       12.78       11.99      2.03 o
   4   8   1        1.03        2.92      2.34 o
   6   8   1      106.63       73.16      5.76 o
   8   8   1      201.99      202.37     10.75 o
  10   8   1      315.85      304.67     13.77 o
  12   8   1      196.34      183.45     12.77 o
  14   8   1       37.48       50.34      8.23 o
 -15   9   1       68.41       89.97     19.89 o
 -13   9   1      623.32      651.66     31.43 o
 -11   9   1      883.79      920.11     21.65 o
  -9   9   1        7.85       11.11      7.86 o
  -7   9   1     1195.76     1040.16     20.65 o
  -5   9   1      250.03      289.99      9.63 o
  -3   9   1     3510.26     3788.21     43.14 o
  -1   9   1        0.23        0.00      3.86 o
   1   9   1       61.00      105.32      4.28 o
   3   9   1      176.91      236.71     10.66 o
   5   9   1      886.42      831.53     16.85 o
   7   9   1     3236.45     2999.51     44.73 o
   9   9   1        0.80       -3.59      3.59 o
  11   9   1        2.99       17.10      8.44 o
  13   9   1      416.83      374.83     19.73 o
  15   9   1      490.35      536.60     30.57 o
 -14  10   1      108.80      109.31     13.99 o
 -12  10   1       16.90       13.00      9.36 o
 -10  10   1       16.16        9.85      5.08 o
  -8  10   1     1744.08     1635.07     27.88 o
  -6  10   1      385.64      468.33     13.05 o
  -4  10   1      124.75      216.20      7.35 o
  -2  10   1        6.99        7.02      2.70 o
   0  10   1     3443.22     3615.24     51.12 o
   2  10   1      684.69      676.08      9.18 o
   4  10   1     1691.74     1653.65     22.70 o
   6  10   1      218.64      210.86     10.55 o
   8  10   1      416.46      395.45     14.36 o
  10  10   1       65.75       88.22      9.21 o
  12  10   1       28.09       23.50      5.62 o
  14  10   1      325.99      372.22     24.81 o
 -15  11   1       90.25      101.52     15.65 o
 -13  11   1       67.33       84.92     21.06 o
 -11  11   1      125.18      138.51     10.21 o
  -9  11   1      143.53      144.37      9.51 o
  -7  11   1      442.09      369.99     12.71 o
  -5  11   1     2296.23     1988.25     38.13 o
  -3  11   1      222.39      226.33      8.93 o
  -1  11   1        6.70        6.73      2.99 o
   1  11   1      986.97     1183.88     18.21 o
   3  11   1     1112.41     1092.73     24.81 o
   5  11   1       19.33       19.42      4.81 o
   7  11   1       71.22      122.37     10.64 o
   9  11   1      151.89      165.20     10.64 o
  11  11   1      131.11      126.82     10.15 o
  13  11   1      134.54      126.25     19.89 o
 -14  12   1       14.37        9.36      7.31 o
 -12  12   1      188.23      189.31     17.31 o
 -10  12   1      592.97      619.80     19.97 o
  -8  12   1       81.54       87.74      7.03 o
  -6  12   1     1688.23     1395.30     23.28 o
  -4  12   1      215.00      126.94      6.13 o
  -2  12   1      148.87      146.37     12.99 o
   0  12   1        2.60        7.02      2.01 o
   2  12   1     1389.57     1365.67     14.02 o
   4  12   1     2132.45     2031.77     30.07 o
   6  12   1      394.45      355.94     12.40 o
   8  12   1      217.19      248.32     12.40 o
  10  12   1        0.70        5.43      5.06 o
  12  12   1        0.17       10.53      5.85 o
  14  12   1       11.52       19.57      8.99 o
 -13  13   1       25.68       17.55      8.27 o
 -11  13   1      265.86      244.02     18.97 o
  -9  13   1      272.84      308.74     13.62 o
  -7  13   1      203.68      163.17     10.07 o
  -5  13   1      563.59      419.98     13.05 o
  -3  13   1      402.25      449.17     12.14 o
  -1  13   1      656.35      560.25     11.43 o
   1  13   1     3427.13     3285.16     39.59 o
   3  13   1      696.39      747.96     18.91 o
   5  13   1      153.38      185.47      9.26 o
   7  13   1       35.67       37.19      9.43 o
   9  13   1      171.41      209.71     12.40 o
  11  13   1      160.40      183.72     16.54 o
  13  13   1       88.92       92.02     13.99 o
 -14  14   1        7.43       -1.28      8.99 o
 -12  14   1       64.83       52.87     11.58 o
 -10  14   1      272.59      276.24     19.85 o
  -8  14   1       68.30       82.88      7.28 o
  -6  14   1     1449.22     1270.55     24.07 o
  -4  14   1      908.69      818.48     15.68 o
  -2  14   1      536.78      498.71     15.14 o
   0  14   1     2792.16     2607.19     27.69 o
   2  14   1      666.05      721.66     11.74 o
   4  14   1       23.82       44.16      7.65 o
   6  14   1       60.98       68.31      6.81 o
   8  14   1       25.58       39.81      8.28 o
  10  14   1      152.67      159.64     14.89 o
  12  14   1       23.66       17.25      5.99 o
  14  14   1      152.92      177.80     25.73 o
 -13  15   1        3.35       -8.99      8.99 o
 -11  15   1      222.77      245.24     18.97 o
  -9  15   1        0.80        3.90      7.31 o
  -7  15   1       23.00       33.22      5.06 o
  -5  15   1       76.14       71.00      6.81 o
  -3  15   1      412.68      399.38     13.77 o
  -1  15   1      149.38      134.55      8.10 o
   1  15   1        0.32        4.68      6.62 o
   3  15   1      263.67      253.97     14.89 o
   5  15   1      243.87      163.52      9.63 o
   7  15   1      342.47      326.50     13.77 o
   9  15   1       19.62       24.03      8.99 o
  11  15   1        7.15       10.40      7.31 o
  13  15   1       95.00       84.93     14.17 o
 -12  16   1      354.84      386.37     24.81 o
 -10  16   1      148.98      172.60     16.54 o
  -8  16   1       57.35       64.38     17.55 o
  -6  16   1      103.98       95.90      7.16 o
  -4  16   1      394.90      341.73     11.64 o
  -2  16   1       60.51       75.86      4.76 o
   0  16   1     2181.21     2017.11     24.40 o
   2  16   1      984.61      860.87     15.28 o
   4  16   1        0.04        3.74      3.54 o
   6  16   1       29.40       26.53      5.70 o
   8  16   1       63.64       57.71      9.93 o
  10  16   1       35.72       24.56      8.27 o
  12  16   1      139.54      132.07     15.65 o
 -13  17   1        0.37       16.20     17.55 o
 -11  17   1       85.72      135.35     15.65 o
  -9  17   1        0.58       18.72      8.27 o
  -7  17   1       13.53       11.70      8.27 o
  -5  17   1      142.60      147.77      9.01 o
  -3  17   1      282.23      313.97     16.30 o
  -1  17   1      582.34      546.91     13.33 o
   1  17   1       61.72       39.46      4.11 o
   3  17   1       19.59       26.90      8.27 o
   5  17   1       46.10       38.22      5.74 o
   7  17   1       22.41       25.73      8.27 o
   9  17   1      758.33      784.65     32.23 o
  11  17   1      132.69      126.51     14.89 o
  13  17   1      172.18      197.30     17.97 o
 -12  18   1      132.74      153.58     17.55 o
 -10  18   1       61.81       65.33     11.23 o
  -8  18   1       69.63       79.30     12.32 o
  -6  18   1      192.32      197.34     13.51 o
  -4  18   1      157.03      147.42      8.76 o
  -2  18   1      121.17       93.41      8.23 o
   0  18   1      207.00      195.60      8.26 o
   2  18   1       11.60       22.23     12.87 o
   4  18   1      383.17      342.29     14.09 o
   6  18   1       35.38       45.18      7.13 o
   8  18   1      268.03      254.10     19.85 o
  10  18   1       13.55       -2.34      7.02 o
  12  18   1        1.90       41.02     12.32 o
 -11  19   1       10.55       29.24      9.93 o
  -9  19   1        7.53       10.21      8.99 o
  -7  19   1      242.76      255.60     16.68 o
  -5  19   1      132.25      127.10     23.40 o
  -3  19   1        0.01       -4.91      5.46 o
  -1  19   1      232.01      228.76     11.64 o
   1  19   1      133.14      146.48      9.63 o
   3  19   1       99.35       85.79     11.58 o
   5  19   1      329.52      322.92     19.85 o
   7  19   1       10.08       11.82      6.48 o
   9  19   1      558.76      601.96     28.91 o
  11  19   1        0.28       -8.27      8.27 o
 -10  20   1       10.57       15.01     29.24 o
  -8  20   1      679.70      718.67     26.54 o
  -6  20   1      443.85      501.19     26.47 o
  -4  20   1        0.11        7.95      7.79 o
  -2  20   1     1228.66     1249.98     27.88 o
   0  20   1      745.96      696.22     19.87 o
   2  20   1      115.30      121.65     13.23 o
   4  20   1       69.54      102.26     21.06 o
   6  20   1      215.75      218.90     18.20 o
   8  20   1     1432.97     1506.61     37.77 o
  10  20   1       75.03       90.32     11.91 o
 -11  21   1        2.56      -14.04     14.04 o
  -9  21   1        1.68       -5.09      7.13 o
  -7  21   1      179.20      220.67     18.97 o
  -5  21   1      780.29      859.02     49.13 o
  -3  21   1      204.73      211.62     17.31 o
  -1  21   1      401.94      407.07     22.29 o
   1  21   1       25.16       45.85     21.06 o
   3  21   1      100.61      120.50     13.23 o
   5  21   1       20.03       21.06      7.79 o
   7  21   1        0.85       -4.68      8.27 o
   9  21   1       30.06       44.19      7.57 o
 -10  22   1       21.17       18.72      8.27 o
  -8  22   1       37.58       66.06     12.32 o
  -6  22   1      303.37      273.29     20.63 o
  -4  22   1      459.23      489.21     35.09 o
  -2  22   1      104.01      101.63     12.32 o
   0  22   1       14.42       19.89      8.27 o
   2  22   1       64.76       63.63     15.21 o
   4  22   1      404.63      443.34     24.81 o
   6  22   1      343.49      387.92     23.94 o
   8  22   1        0.18       22.86     17.55 o
  10  22   1        0.83       -4.68     11.70 o
  -9  23   1       30.15       30.41     11.58 o
  -7  23   1      361.01      423.45     26.47 o
  -5  23   1      256.79      291.65     21.51 o
  -3  23   1       51.05       87.84     16.38 o
  -1  23   1       44.45       47.99      9.93 o
   1  23   1      106.87      118.16     14.89 o
   3  23   1       15.00       14.04      8.27 o
   5  23   1        5.68       14.89      8.99 o
   7  23   1      422.18      455.78     27.26 o
   9  23   1      279.58      292.44     30.41 o
  -8  24   1      271.86      290.96     22.98 o
  -6  24   1        0.69      -10.72     12.87 o
  -4  24   1       39.53       35.12     26.90 o
  -2  24   1      213.95      234.54     19.85 o
   0  24   1        8.03       18.72     11.70 o
   2  24   1        0.07        9.94     17.55 o
   4  24   1      100.13       93.14     15.21 o
   6  24   1       41.83       60.92     11.58 o
   8  24   1      125.10      183.77     18.97 o
  -7  25   1       46.23       54.85     12.32 o
  -5  25   1        0.53       11.06      8.99 o
  -3  25   1      105.46      145.05     16.54 o
  -1  25   1      233.01      248.83     20.63 o
   1  25   1      223.42      239.00     19.85 o
   3  25   1       41.94       42.11     11.58 o
   5  25   1       53.38       37.61     10.66 o
   7  25   1      110.42      119.31     23.40 o
  -6  26   1       34.34       16.38     11.70 o
  -4  26   1       33.92       32.93     10.66 o
  -2  26   1        5.15        8.19      8.27 o
   0  26   1      109.81      129.98     15.65 o
   2  26   1        8.63        9.36     12.87 o
   4  26   1        5.37        9.36      8.27 o
   6  26   1        5.56        4.68     14.04 o
  -3  27   1      258.55      285.50     23.16 o
  -1  27   1       13.77       14.62     17.55 o
   1  27   1       83.48      114.04     36.26 o
   3  27   1       12.27       19.78     14.04 o
 -16   0   2      156.24      159.09     25.73 o
 -14   0   2      263.96      311.15     30.41 o
 -12   0   2      197.98      196.52     23.40 o
 -10   0   2     4183.12     3842.23     55.25 o
  -8   0   2     1036.09      856.52     14.33 o
  -6   0   2     2331.37     2684.31     33.88 o
  -4   0   2     2526.53     2672.31     26.31 o
  -2   0   2    17274.31    17915.77    109.75 o
   2   0   2      324.86      328.81      4.68 o
   4   0   2     2772.57     3077.41     27.54 o
   6   0   2     1032.20     1119.62     17.22 o
   8   0   2       59.69       56.66      5.35 o
  10   0   2      236.01      224.56     10.21 o
  12   0   2       74.92       70.93     10.66 o
  14   0   2      142.09      152.85     15.65 o
  16   0   2       88.10       86.56     18.72 o
 -15   1   2      283.81      311.02     22.29 o
 -13   1   2      294.37      279.61     19.85 o
 -11   1   2        0.35        4.68      4.38 o
  -9   1   2      251.43      205.31      7.84 o
  -7   1   2      118.95      130.86      3.77 o
  -5   1   2       74.57       82.89      4.16 o
  -3   1   2      361.13      418.25      7.57 o
   1   1   2       86.56      117.32      2.57 o
   3   1   2     3794.00     4001.04     27.89 o
   5   1   2      484.73      455.58      7.59 o
   7   1   2      824.00      816.79     11.10 o
   9   1   2      468.45      407.74      8.90 o
  11   1   2      298.04      265.53     11.96 o
  13   1   2      457.01      421.53     16.93 o
  15   1   2      333.98      347.39     35.09 o
 -16   2   2        7.39        1.08     14.04 o
 -14   2   2      143.88      159.84     15.65 o
 -12   2   2      280.06      317.47     15.72 o
 -10   2   2      300.46      320.70     10.36 o
  -8   2   2      834.59      827.81     15.68 o
  -6   2   2      472.76      419.35      8.75 o
  -4   2   2     1018.82     1087.59     22.12 o
  -2   2   2     7576.63     8090.70     49.30 o
   0   2   2      484.65      519.24      3.63 o
   2   2   2     1445.63     1408.06     24.99 o
   4   2   2     4950.28     5318.69     29.72 o
   6   2   2        6.00        2.13      1.43 o
   8   2   2       10.77        7.71      2.09 o
  10   2   2      311.72      286.23      9.52 o
  12   2   2      197.69      219.63     11.61 o
  14   2   2       31.86       39.52      7.88 o
  16   2   2        1.53      -16.38     16.38 o
 -15   3   2        1.56       -0.43      8.99 o
 -13   3   2        1.55        7.02     10.53 o
 -11   3   2        6.49       12.44      5.06 o
  -9   3   2     1833.24     1665.82     31.41 o
  -7   3   2      261.98      236.57      8.06 o
  -5   3   2      138.64      173.44      6.20 o
  -3   3   2     5846.20     6234.15     30.05 o
  -1   3   2     4470.51     4684.18     19.26 o
   1   3   2      102.45      112.35      2.37 o
   3   3   2      349.98      378.39      6.66 o
   5   3   2       70.55      119.63      4.65 o
   7   3   2     1288.09     1252.82     13.65 o
   9   3   2     1844.09     1649.16     17.51 o
  11   3   2      264.07      241.85      9.47 o
  13   3   2        0.00        6.35      5.76 o
  15   3   2       24.26       15.28      7.13 o
 -16   4   2       25.98       15.21      9.93 o
 -14   4   2        0.45       -7.02      8.27 o
 -12   4   2      337.98      328.55     15.72 o
 -10   4   2      908.95      850.68     21.95 o
  -8   4   2     1570.23     1495.08     21.17 o
  -6   4   2       17.75       16.59      3.40 o
  -4   4   2     1377.61     1616.55     20.96 o
  -2   4   2      312.54      303.64      5.35 o
   0   4   2     9145.54     9739.38     25.51 o
   2   4   2     4529.30     4884.68     59.77 o
   4   4   2      402.77      452.24      8.30 o
   6   4   2     1638.53     1539.71     15.55 o
   8   4   2     4268.71     4048.12     26.26 o
  10   4   2      182.36      145.02      7.59 o
  12   4   2        1.41        6.37      5.91 o
  14   4   2       24.31       26.18      7.06 o
 -15   5   2      170.58      183.95     18.20 o
 -13   5   2       36.14       36.62      8.63 o
 -11   5   2       45.24       58.41      6.73 o
  -9   5   2       87.50      139.83      7.84 o
  -7   5   2       32.81       31.81      4.81 o
  -5   5   2     6101.36     6395.22     52.94 o
  -3   5   2      283.23      364.12      7.28 o
  -1   5   2     1603.91     1591.79     12.63 o
   1   5   2     9830.45    10140.59     40.47 o
   3   5   2     3794.94     4208.52     23.32 o
   5   5   2        6.36       34.39      3.06 o
   7   5   2     1503.30     1360.71     16.01 o
   9   5   2      117.67       77.42      5.58 o
  11   5   2       79.29       73.84      6.03 o
  13   5   2       13.96        4.68      5.40 o
  15   5   2      306.60      315.47     18.43 o
 -16   6   2       27.65       43.76     11.58 o
 -14   6   2       11.59       24.03      8.99 o
 -12   6   2        1.73        7.66      8.42 o
 -10   6   2       10.55       17.64      5.04 o
  -8   6   2     1873.08     1699.45     36.72 o
  -6   6   2      171.47      116.33      6.20 o
  -4   6   2       20.51       32.28      2.36 o
  -2   6   2     4004.10     4512.82     41.93 o
   0   6   2      148.00      143.67      3.36 o
   2   6   2     2421.28     2793.03     20.96 o
   4   6   2      669.87      707.66     11.96 o
   6   6   2      206.17      202.67      7.84 o
   8   6   2     2301.06     2113.64     27.73 o
  10   6   2       19.14       29.93      5.17 o
  12   6   2        0.53        0.78      5.40 o
  14   6   2       13.94       12.55      8.99 o
 -15   7   2      139.54      152.96     17.31 o
 -13   7   2       66.33       57.88     11.17 o
 -11   7   2      159.20      169.18     11.02 o
  -9   7   2      158.27      194.45     10.29 o
  -7   7   2       21.49       24.67      6.37 o
  -5   7   2     1319.73     1325.09     16.94 o
  -3   7   2        1.93        8.64      3.71 o
  -1   7   2      400.70      386.15      5.64 o
   1   7   2      639.34      698.03      8.43 o
   3   7   2     5222.84     5698.38     36.42 o
   5   7   2     1106.45     1042.99     19.40 o
   7   7   2      254.38      306.55     14.89 o
   9   7   2       35.26       34.48      5.76 o
  11   7   2       24.52       24.69      5.17 o
  13   7   2       48.77       59.52      9.62 o
  15   7   2       43.83       37.19     26.90 o
 -14   8   2      356.14      434.51     26.47 o
 -12   8   2      118.95      116.58      9.91 o
 -10   8   2      187.54      177.26     10.21 o
  -8   8   2      371.08      321.91     18.53 o
  -6   8   2      120.49      112.87      3.10 o
  -4   8   2     1147.50     1090.68     15.53 o
  -2   8   2      142.35      146.38      5.69 o
   0   8   2     1227.86     1269.07     17.90 o
   2   8   2       87.86      108.82      5.25 o
   4   8   2       63.71       36.11      4.05 o
   6   8   2      600.50      603.46     16.57 o
   8   8   2       44.69       52.19      5.76 o
  10   8   2      137.81      135.33      8.30 o
  12   8   2       82.27       88.98      7.73 o
  14   8   2       30.35       45.92      8.93 o
 -15   9   2        2.20       10.29      7.79 o
 -13   9   2      235.21      252.32     20.63 o
 -11   9   2      536.48      638.88     17.84 o
  -9   9   2       20.04       14.82      3.59 o
  -7   9   2     1117.44     1044.81     19.87 o
  -5   9   2      762.23      686.35     13.62 o
  -3   9   2       48.78       83.62      5.76 o
  -1   9   2       16.98       18.71      3.38 o
   1   9   2      185.77      174.52      5.67 o
   3   9   2      116.79      112.34      8.27 o
   5   9   2        4.84       13.68      3.59 o
   7   9   2      102.14      100.84      7.57 o
   9   9   2       49.28       34.35      5.40 o
  11   9   2      306.69      322.03     13.05 o
  13   9   2       20.35       17.16      6.75 o
  15   9   2        4.11       29.24     11.58 o
 -14  10   2       25.06       39.43     10.53 o
 -12  10   2       36.23       48.72      8.49 o
 -10  10   2      208.59      207.92     11.31 o
  -8  10   2      572.48      546.88     16.14 o
  -6  10   2      342.24      457.40     13.05 o
  -4  10   2      243.00      193.87      6.46 o
  -2  10   2        3.02       20.64      2.36 o
   0  10   2        0.15        5.15      2.12 o
   2  10   2     1134.15     1381.65     14.57 o
   4  10   2      168.41      149.67      7.57 o
   6  10   2      969.12     1023.93     20.59 o
   8  10   2      101.84      106.71      8.93 o
  10  10   2      265.49      256.40     13.37 o
  12  10   2      541.15      589.80     19.06 o
  14  10   2       67.59       85.05     13.23 o
 -15  11   2      273.79      296.13     43.28 o
 -13  11   2       26.12       19.78     14.04 o
 -11  11   2        7.24       11.70      7.31 o
  -9  11   2        2.25       12.28      3.82 o
  -7  11   2      114.65      107.57      7.03 o
  -5  11   2       78.53       76.47      5.00 o
  -3  11   2      389.76      352.75      7.30 o
  -1  11   2      925.30      888.01     22.96 o
   1  11   2     2428.49     2256.66     19.86 o
   3  11   2      357.21      383.69     14.89 o
   5  11   2      158.87      142.90      7.88 o
   7  11   2      867.34      792.92     19.78 o
   9  11   2       14.84       22.89      5.76 o
  11  11   2       19.38       36.52      6.09 o
  13  11   2       44.97       54.17     23.40 o
 -14  12   2        5.91       -3.38     11.70 o
 -12  12   2       25.26       33.83     10.66 o
 -10  12   2      152.47      178.48     15.65 o
  -8  12   2      150.60      176.75      9.91 o
  -6  12   2      398.93      324.14     11.64 o
  -4  12   2      441.16      494.79     12.16 o
  -2  12   2      544.17      530.50     13.77 o
   0  12   2       48.24       52.82      4.81 o
   2  12   2     2777.57     2613.84     30.73 o
   4  12   2      200.20      223.51      9.85 o
   6  12   2      138.31      106.67      7.88 o
   8  12   2      988.39      945.51     23.30 o
  10  12   2      421.74      487.62     18.22 o
  12  12   2      134.46      139.00     12.56 o
  14  12   2      201.13      228.83     21.51 o
 -13  13   2      103.49      114.76     12.16 o
 -11  13   2       57.06       76.10     12.32 o
  -9  13   2     1619.46     1595.56     41.36 o
  -7  13   2       32.26       16.38      3.82 o
  -5  13   2       41.13       32.45      3.71 o
  -3  13   2       35.48       15.88      3.97 o
  -1  13   2     1094.50     1192.35     25.22 o
   1  13   2      288.84      327.38     12.93 o
   3  13   2      169.20      142.80      8.49 o
   5  13   2      104.72       86.81      6.81 o
   7  13   2      281.01      250.24     12.01 o
   9  13   2     2393.17     2367.42     38.83 o
  11  13   2        2.72        1.17      8.27 o
  13  13   2        1.52        2.13      8.99 o
 -14  14   2        0.05       -4.68      9.93 o
 -12  14   2       10.06       16.12      7.31 o
 -10  14   2      275.39      322.34     20.63 o
  -8  14   2      178.28      166.70     13.99 o
  -6  14   2       17.46       29.18      5.35 o
  -4  14   2      217.32      216.90      7.87 o
  -2  14   2     1178.00     1024.41     19.00 o
   0  14   2       10.48       15.21      3.82 o
   2  14   2        8.76        4.68      3.31 o
   4  14   2      921.50      888.27     18.57 o
   6  14   2       35.85       36.55      6.83 o
   8  14   2      151.79      183.35     11.02 o
  10  14   2        9.40        4.68      9.36 o
  12  14   2       67.68       79.03      9.63 o
 -13  15   2       63.50       65.10     10.29 o
 -11  15   2       27.01       11.70      8.27 o
  -9  15   2       44.80       27.01     11.70 o
  -7  15   2      127.25      139.45     13.23 o
  -5  15   2      183.70      203.17     14.25 o
  -3  15   2       82.81       99.53      7.57 o
  -1  15   2     5305.80     4955.13     35.77 o
   1  15   2     1200.41     1180.48     29.78 o
   3  15   2      163.23      171.96     13.23 o
   5  15   2       46.23       49.42      7.79 o
   7  15   2       63.79       77.63      7.57 o
   9  15   2      137.89      138.84     10.64 o
  11  15   2        0.06       -7.31      7.31 o
  13  15   2       49.97       67.78     11.01 o
 -12  16   2        3.64       -1.17      8.27 o
 -10  16   2      310.23      314.67     21.51 o
  -8  16   2      246.96      264.45     18.20 o
  -6  16   2      404.98      394.29     19.85 o
  -4  16   2       32.20       40.85      4.32 o
  -2  16   2     1084.99     1061.49     17.03 o
   0  16   2      282.82      260.29      8.97 o
   2  16   2      122.44      130.01     10.16 o
   4  16   2       96.35      100.15      6.87 o
   6  16   2       43.00       42.59      6.20 o
   8  16   2       21.94       20.06      5.28 o
  10  16   2       51.77       65.38     11.58 o
  12  16   2        0.88        7.80      6.98 o
 -13  17   2      125.53      138.07     16.54 o
 -11  17   2      222.36      224.20     18.97 o
  -9  17   2       77.15       85.24     19.89 o
  -7  17   2        9.55        9.10     12.87 o
  -5  17   2      470.35      391.49     16.21 o
  -3  17   2      599.47      598.51     18.22 o
  -1  17   2      592.19      606.14     13.47 o
   1  17   2       13.05       10.53      6.62 o
   3  17   2      396.88      413.01     19.85 o
   5  17   2      162.99      124.02      8.06 o
   7  17   2        3.00       -2.11      4.81 o
   9  17   2       18.69       16.12      7.31 o
  11  17   2        6.29       -2.86     15.21 o
 -12  18   2      281.91      302.33     28.07 o
 -10  18   2      251.56      282.65     20.63 o
  -8  18   2      128.85      143.17     15.21 o
  -6  18   2        6.08       18.72      6.75 o
  -4  18   2       45.22       37.29      6.48 o
  -2  18   2      432.97      395.58     15.14 o
   0  18   2       10.11       21.59      4.05 o
   2  18   2        1.74       12.74      7.31 o
   4  18   2        0.22        8.76      5.06 o
   6  18   2        3.31       -2.34      4.73 o
   8  18   2      155.75      177.01     16.54 o
  10  18   2       32.81       23.82      8.99 o
  12  18   2      191.43      194.93     14.36 o
 -11  19   2        2.97       23.93     10.66 o
  -9  19   2       13.98       18.72     11.70 o
  -7  19   2      215.05      218.24     14.36 o
  -5  19   2        3.75        8.19     10.53 o
  -3  19   2       91.58       86.09      8.23 o
  -1  19   2      276.82      269.66     12.71 o
   1  19   2      278.30      254.40     12.71 o
   3  19   2       32.24       32.75      8.27 o
   5  19   2      565.29      607.89     19.97 o
   7  19   2       44.11       45.64      8.10 o
   9  19   2       85.52      110.06     12.16 o
  11  19   2      320.72      326.20     23.94 o
 -10  20   2        0.07       -3.51      8.27 o
  -8  20   2       26.24      104.97     12.56 o
  -6  20   2       97.02      113.08     13.23 o
  -4  20   2        2.04        8.06      7.31 o
  -2  20   2      746.17      717.16     21.68 o
   0  20   2       26.75       40.41      6.81 o
   2  20   2        4.99       11.96      7.31 o
   4  20   2       11.20       11.11      3.82 o
   6  20   2      439.55      481.65     25.73 o
   8  20   2       78.46      117.49     12.56 o
  10  20   2      197.38      226.95     16.21 o
 -11  21   2        4.78       25.73     16.38 o
  -9  21   2      207.02      207.15     15.72 o
  -7  21   2        4.21       -2.86      7.31 o
  -5  21   2       22.25       24.56      9.93 o
  -3  21   2       13.91       16.06      7.09 o
  -1  21   2       18.93       41.24      7.03 o
   1  21   2      206.22      213.83     17.55 o
   3  21   2      258.69      299.53     19.85 o
   5  21   2      238.06      276.64     19.65 o
   7  21   2       11.77       -0.78      7.31 o
   9  21   2       62.19       62.08      9.67 o
 -10  22   2       12.45        9.94      7.57 o
  -8  22   2       13.31       35.45     10.66 o
  -6  22   2       41.00       36.68     14.04 o
  -4  22   2       20.79       36.48      9.93 o
  -2  22   2        0.12        4.68     10.53 o
   0  22   2       84.76       78.14     12.32 o
   2  22   2        7.66        0.52      7.31 o
   4  22   2       15.81       25.73      8.99 o
   6  22   2       10.46        5.85      8.27 o
   8  22   2      245.85      257.61     23.40 o
  10  22   2        3.19       11.70      9.36 o
  -9  23   2       97.28      112.00     15.65 o
  -7  23   2        9.98       36.26     11.58 o
  -5  23   2      178.56      164.02     16.54 o
  -3  23   2      298.26      342.51     22.29 o
  -1  23   2        1.20        7.44      8.99 o
   1  23   2        6.23        4.16      7.31 o
   3  23   2        2.17       11.70      9.36 o
   5  23   2      495.35      502.53     27.26 o
   7  23   2       21.96       46.25     12.32 o
   9  23   2       26.00       28.07     14.04 o
  -8  24   2        3.10       -6.81     15.21 o
  -6  24   2       17.27       20.47     10.53 o
  -4  24   2        0.03       -3.51      8.27 o
  -2  24   2       21.40       42.73     14.04 o
   0  24   2        1.42        4.68      9.36 o
   2  24   2       41.69       68.04     18.72 o
   4  24   2       97.39       86.18     13.23 o
   6  24   2       43.63       39.43     10.53 o
   8  24   2       37.66       21.06     16.38 o
  -7  25   2        4.02       10.53     17.55 o
  -5  25   2       96.87      106.49     13.99 o
  -3  25   2       25.82       18.50     15.21 o
  -1  25   2       28.59       40.00     22.23 o
   1  25   2       40.66       62.40     12.32 o
   3  25   2       44.94       36.83     17.55 o
   5  25   2      109.69      107.33     13.99 o
   7  25   2        2.49       -2.34     11.70 o
  -6  26   2       20.30       15.01     15.21 o
  -4  26   2      121.42      147.20     17.31 o
  -2  26   2       61.29       64.99     12.32 o
   0  26   2        9.51       37.43     11.58 o
   2  26   2      112.09      128.96     15.65 o
   4  26   2       74.64       82.75     21.06 o
  -3  27   2        0.27        7.02      9.93 o
  -1  27   2       73.00       84.08     15.21 o
   1  27   2      199.89      235.93     20.63 o
   3  27   2        9.17       25.91     12.87 o
 -15   1   3       22.20        2.34      8.27 o
 -13   1   3       75.00       88.17     18.72 o
 -11   1   3      151.07      128.18     12.32 o
  -9   1   3     1228.58     1194.19     16.51 o
  -7   1   3       65.43       90.53      2.87 o
  -5   1   3     3135.33     3523.28     16.99 o
  -3   1   3     5707.04     5937.46     28.80 o
  -1   1   3     2494.77     2655.15     10.88 o
   1   1   3    15937.19    16365.26     82.94 o
   3   1   3     3501.62     3661.04     46.39 o
   5   1   3      539.11      632.07      9.45 o
   7   1   3      156.92      166.63      5.35 o
   9   1   3      152.79      119.53      5.35 o
  11   1   3      134.46      111.60      8.44 o
  13   1   3        0.07        7.15      5.17 o
  15   1   3       12.79       13.76      7.13 o
 -16   2   3        1.71       -0.43      8.99 o
 -14   2   3        3.78       10.29      7.79 o
 -12   2   3      186.85      185.53     15.65 o
 -10   2   3      418.25      327.40     15.53 o
  -8   2   3     1577.04     1584.29     24.66 o
  -6   2   3      551.77      640.84     11.87 o
  -4   2   3     2045.87     2173.63     22.00 o
  -2   2   3    14320.83    14978.73    101.19 o
   0   2   3    16251.41    16894.36     57.94 o
   2   2   3      268.43      298.76      7.18 o
   4   2   3       18.81       20.51      2.34 o
   6   2   3      123.00      130.14      4.79 o
   8   2   3      381.89      352.88      9.24 o
  10   2   3        8.11       14.04      3.31 o
  12   2   3       50.33       46.27      7.09 o
  14   2   3      304.89      320.49     24.82 o
 -15   3   3      318.55      318.19     23.16 o
 -13   3   3       13.96       11.70      8.27 o
 -11   3   3      147.91      172.49     10.64 o
  -9   3   3      429.58      470.27     15.14 o
  -7   3   3        0.32        0.64      2.52 o
  -5   3   3     2712.74     3215.41     26.85 o
  -3   3   3      853.17     1059.83      7.85 o
  -1   3   3    12834.29    13346.92     57.74 o
   1   3   3    15256.47    15899.38     52.79 o
   3   3   3      647.25      717.43     16.35 o
   5   3   3     1021.91     1100.30     12.52 o
   7   3   3      757.49      789.67     11.62 o
   9   3   3       35.42       35.87      3.08 o
  11   3   3       74.39       68.12      6.01 o
  13   3   3       25.22       36.19      7.57 o
  15   3   3       11.40        4.68      8.82 o
 -16   4   3      395.53      433.53     35.09 o
 -14   4   3      210.13      226.69     18.97 o
 -12   4   3       54.24       65.16      7.57 o
 -10   4   3        5.13       20.36      5.13 o
  -8   4   3      494.76      501.19     12.36 o
  -6   4   3      238.96      248.71      8.23 o
  -4   4   3     5925.11     6404.56     52.62 o
  -2   4   3      391.36      439.86      5.73 o
   0   4   3     2960.22     3228.43     21.30 o
   2   4   3     4125.67     4578.48     34.09 o
   4   4   3      400.06      424.54      8.30 o
   6   4   3      183.43      239.27      6.98 o
   8   4   3     1048.82     1138.28     14.67 o
  10   4   3       20.14       20.64      4.16 o
  12   4   3      267.85      262.97     13.05 o
  14   4   3       36.02       29.73      7.13 o
 -15   5   3        1.74       24.47     10.53 o
 -13   5   3      127.29      133.52     14.89 o
 -11   5   3       73.10       83.35      7.88 o
  -9   5   3        1.24        5.26      3.36 o
  -7   5   3        5.36        9.36      3.59 o
  -5   5   3     3143.11     3672.71     28.10 o
  -3   5   3     2585.31     2805.11     30.89 o
  -1   5   3      332.35      310.44      4.61 o
   1   5   3      320.15      315.60      4.96 o
   3   5   3       25.56       21.47      2.09 o
   5   5   3      844.01      850.38     12.98 o
   7   5   3     3000.62     2931.87     22.15 o
   9   5   3      397.66      359.98     10.78 o
  11   5   3        4.30        4.88      3.72 o
  13   5   3      161.58      183.62     20.69 o
  15   5   3       92.49      109.70     11.65 o
 -16   6   3      373.35      432.38     44.45 o
 -14   6   3      395.97      414.21     24.81 o
 -12   6   3        0.26        0.91      3.69 o
 -10   6   3      727.36      642.07     16.43 o
  -8   6   3      108.60       73.06      6.48 o
  -6   6   3     1231.74     1088.80     17.86 o
  -4   6   3     4228.83     4519.31     31.03 o
  -2   6   3      113.04      106.58      3.82 o
   0   6   3     7512.84     8334.52     33.80 o
   2   6   3     6236.27     6914.28     29.96 o
   4   6   3       16.37       10.87      1.65 o
   6   6   3     1184.13     1114.44     14.65 o
   8   6   3      365.98      289.36      7.74 o
  10   6   3      125.81      125.89      7.23 o
  12   6   3      170.68      141.31     11.65 o
  14   6   3      322.11      327.55     18.43 o
 -15   7   3       66.62      100.91     17.55 o
 -13   7   3      323.13      357.73     16.85 o
 -11   7   3      215.71      181.62     11.31 o
  -9   7   3      290.08      252.69     11.02 o
  -7   7   3     2084.59     2076.16     44.90 o
  -5   7   3        2.52       12.24      2.75 o
  -3   7   3    11348.96    12545.63     66.17 o
  -1   7   3     1029.35     1177.88      8.15 o
   1   7   3     5054.77     5501.60     26.11 o
   3   7   3      139.80      209.72      7.57 o
   5   7   3     1469.49     1421.06     28.44 o
   7   7   3     2726.70     2561.18     33.77 o
   9   7   3      236.39      226.41      9.89 o
  11   7   3        0.77        6.12      5.74 o
  13   7   3       46.25       35.77      7.13 o
  15   7   3       15.47        9.48      6.48 o
 -16   8   3       16.15       29.15     10.66 o
 -14   8   3      198.40      212.13     22.23 o
 -12   8   3      314.25      283.93     14.09 o
 -10   8   3      605.23      544.32     24.08 o
  -8   8   3      867.84      811.41     20.86 o
  -6   8   3       13.33       31.32      3.66 o
  -4   8   3      543.55      568.40      9.73 o
  -2   8   3       68.92       64.52      3.36 o
   0   8   3      172.83      216.50      5.53 o
   2   8   3    10945.99    11538.25     47.82 o
   4   8   3     1436.84     1403.94     39.10 o
   6   8   3     2315.00     2030.63     28.30 o
   8   8   3       23.57       27.87      6.67 o
  10   8   3       17.40       12.15      4.45 o
  12   8   3       51.32       73.87      7.35 o
  14   8   3       41.91       39.36      8.49 o
 -15   9   3       54.64       68.44     18.72 o
 -13   9   3     1315.22     1315.06     43.28 o
 -11   9   3        0.69       13.03      4.87 o
  -9   9   3      130.12       92.93      6.81 o
  -7   9   3      312.92      287.38     10.21 o
  -5   9   3       28.01       34.94      3.42 o
  -3   9   3     3561.44     3660.56     48.96 o
  -1   9   3     1391.80     1605.67     19.47 o
   1   9   3      699.84      699.53     13.51 o
   3   9   3      479.90      542.45     13.01 o
   5   9   3     3868.08     3483.88     36.48 o
   7   9   3      175.68      216.02     10.81 o
   9   9   3      124.30      127.70      9.45 o
  11   9   3      229.97      222.40     11.37 o
  13   9   3       71.84       65.01      8.98 o
  15   9   3       60.62       58.49     16.38 o
 -14  10   3       10.72       17.94     18.72 o
 -12  10   3      172.19      186.33     13.51 o
 -10  10   3      131.92      147.97      9.63 o
  -8  10   3      734.25      568.57     15.31 o
  -6  10   3       61.98       43.54      4.63 o
  -4  10   3        7.33        6.12      2.70 o
  -2  10   3      652.18      624.88      7.17 o
   0  10   3     5706.12     5865.19     47.41 o
   2  10   3      105.09      130.19      5.74 o
   4  10   3        1.78        4.68      2.99 o
   6  10   3      711.93      739.03     17.98 o
   8  10   3     2259.51     2180.47     33.71 o
  10  10   3       11.60        4.51      3.97 o
  12  10   3       11.30       20.28      5.17 o
  14  10   3       61.16       61.45     29.24 o
 -15  11   3      107.29      129.74     17.31 o
 -13  11   3        3.30        9.36     12.87 o
 -11  11   3       22.55       30.41      8.27 o
  -9  11   3       13.94       30.84      5.41 o
  -7  11   3      443.49      332.21     11.64 o
  -5  11   3      121.19      121.47      9.17 o
  -3  11   3       21.33       39.94      3.36 o
  -1  11   3      522.90      684.29     11.15 o
   1  11   3      436.59      451.83     15.65 o
   3  11   3       50.27       48.67      6.62 o
   5  11   3      638.17      530.49     14.86 o
   7  11   3     1180.89     1105.14     23.68 o
   9  11   3       69.35       58.65      7.13 o
  11  11   3      258.49      251.18     12.47 o
  13  11   3       25.80       16.38      8.99 o
 -14  12   3        3.61       -8.72      8.99 o
 -12  12   3       56.82       60.92     11.58 o
 -10  12   3      201.77      168.44     14.89 o
  -8  12   3       32.51       46.04      5.53 o
  -6  12   3        2.44        7.02      2.21 o
  -4  12   3      791.87      748.61     12.87 o
  -2  12   3     2887.22     2746.31     17.31 o
   0  12   3      975.54      860.95     26.90 o
   2  12   3       79.13       86.76      4.65 o
   4  12   3      311.08      246.97     10.29 o
   6  12   3     1870.37     1699.02     29.10 o
   8  12   3        5.06       11.35      5.06 o
  10  12   3      355.65      365.57     16.10 o
  12  12   3      154.30      143.10     10.43 o
  14  12   3      293.56      300.68     32.75 o
 -13  13   3        3.04        3.28      7.79 o
 -11  13   3        7.30       22.23      8.27 o
  -9  13   3      128.13      177.34     15.65 o
  -7  13   3        0.81        0.39      2.21 o
  -5  13   3      373.61      275.12      8.56 o
  -3  13   3      256.23      266.79      9.89 o
  -1  13   3     3579.52     3279.74     55.08 o
   1  13   3     1228.14     1101.76     49.13 o
   3  13   3        0.56        7.02      4.05 o
   5  13   3        9.27        0.33      3.40 o
   7  13   3      450.17      431.49     17.41 o
   9  13   3       21.64       35.64      8.69 o
  11  13   3      166.05      159.52     10.19 o
  13  13   3       74.47       46.79     17.55 o
 -14  14   3        6.22       18.93     10.53 o
 -12  14   3       10.91       26.59      8.99 o
 -10  14   3      101.49      102.72     28.07 o
  -8  14   3       28.00       30.41      8.27 o
  -6  14   3       83.56       86.98      5.86 o
  -4  14   3       11.55       26.45      3.54 o
  -2  14   3      137.56      103.89      4.63 o
   0  14   3     1288.87     1182.76     28.12 o
   2  14   3       56.35       44.50      5.50 o
   4  14   3      404.27      382.80     12.14 o
   6  14   3      630.80      530.81     16.50 o
   8  14   3        0.11       -1.64      4.81 o
  10  14   3       84.55       76.07      8.54 o
  12  14   3      202.30      202.26     17.31 o
 -13  15   3       59.08       66.85     10.29 o
 -11  15   3        1.83        4.68      9.36 o
  -9  15   3       14.54       15.86      7.31 o
  -7  15   3      200.50      180.42     14.89 o
  -5  15   3       16.42        3.93      2.82 o
  -3  15   3      399.81      396.11      7.67 o
  -1  15   3       85.36       77.76      8.10 o
   1  15   3       31.13       25.92      6.62 o
   3  15   3     1601.55     1405.00     33.92 o
   5  15   3        0.50       -0.69      3.20 o
   7  15   3       97.70      106.55      8.93 o
   9  15   3        5.43       14.04      5.06 o
  11  15   3        3.23        0.00      5.76 o
  13  15   3      192.83      160.60     29.24 o
 -12  16   3        8.93       26.90      9.93 o
 -10  16   3      491.18      487.86     26.47 o
  -8  16   3        0.18        6.50      7.31 o
  -6  16   3        0.41        5.98      9.36 o
  -4  16   3      482.40      474.30     12.38 o
  -2  16   3     1266.66     1159.85     16.78 o
   0  16   3     1811.35     1622.50     35.54 o
   2  16   3      143.29      116.30      7.33 o
   4  16   3       48.74       55.77      5.48 o
   6  16   3       13.55       14.34      5.06 o
   8  16   3       43.48       35.71      5.99 o
  10  16   3      199.98      205.10     17.31 o
  12  16   3       17.13       21.50      9.27 o
 -13  17   3       70.61      105.33     14.89 o
 -11  17   3      112.35      110.16     14.89 o
  -9  17   3      284.76      297.93     20.63 o
  -7  17   3      106.73      105.49     11.58 o
  -5  17   3      868.80      854.39     20.39 o
  -3  17   3      482.15      476.18     17.90 o
  -1  17   3       31.72       46.51      6.81 o
   1  17   3      464.24      433.31     13.62 o
   3  17   3       86.56       94.21     10.66 o
   5  17   3        0.94        3.18      4.73 o
   7  17   3      211.10      220.28     12.40 o
   9  17   3       34.07       32.54      8.99 o
  11  17   3       35.16       22.16      7.13 o
 -12  18   3       78.65       88.60     15.21 o
 -10  18   3      388.54      395.34     38.60 o
  -8  18   3      593.26      635.83     28.91 o
  -6  18   3      103.75      141.21     17.29 o
  -4  18   3      118.41       92.69      8.93 o
  -2  18   3      468.81      426.54     15.83 o
   0  18   3      899.38      900.16     22.32 o
   2  18   3      163.33      194.18     14.89 o
   4  18   3      571.31      555.13     18.59 o
   6  18   3        6.31        3.12      5.07 o
   8  18   3      153.92      218.94     14.57 o
  10  18   3       47.26       45.35     10.66 o
  12  18   3       92.24       90.46     11.20 o
 -11  19   3       12.17       26.90      9.93 o
  -9  19   3      651.55      688.96     31.43 o
  -7  19   3      142.97      177.67     13.01 o
  -5  19   3        0.23       -8.19      8.27 o
  -3  19   3      385.25      379.10     17.62 o
  -1  19   3       10.89       33.77      6.30 o
   1  19   3       27.74       30.50      5.53 o
   3  19   3       18.00       21.06      8.27 o
   5  19   3      109.12      116.78      9.63 o
   7  19   3       14.38       18.72      6.75 o
   9  19   3       84.49       89.88     11.02 o
  11  19   3        0.86       -3.01     10.87 o
 -10  20   3       96.80       94.11     13.23 o
  -8  20   3     2402.70     2488.16     48.16 o
  -6  20   3      410.47      383.74     23.16 o
  -4  20   3      126.46      126.56     10.29 o
  -2  20   3       77.55      111.14     15.71 o
   0  20   3        4.43        4.80      3.94 o
   2  20   3        6.04        9.36      7.02 o
   4  20   3       49.01       59.18      7.57 o
   6  20   3       93.18      108.66     13.99 o
   8  20   3       42.50       52.91      9.45 o
  10  20   3       99.01      110.21     12.40 o
 -11  21   3      141.80      167.79     25.52 o
  -9  21   3      138.88      140.09     12.89 o
  -7  21   3        7.93       26.90      9.93 o
  -5  21   3       25.63       36.82     10.53 o
  -3  21   3       14.49       15.37      7.40 o
  -1  21   3       65.55       71.96      8.23 o
   1  21   3       74.83       69.78     10.66 o
   3  21   3       17.94       15.60      7.31 o
   5  21   3       56.43       50.67     14.04 o
   7  21   3      175.25      175.99     21.06 o
   9  21   3        3.88       -4.68      7.13 o
 -10  22   3       32.63       24.86      7.57 o
  -8  22   3       24.84       47.81     11.70 o
  -6  22   3      120.89      158.34     16.54 o
  -4  22   3      595.54      615.96     28.91 o
  -2  22   3       79.19       75.14      7.88 o
   0  22   3        5.61       -0.52      7.31 o
   2  22   3       32.24       42.36      9.93 o
   4  22   3       58.98       46.63      9.52 o
   6  22   3      204.28      170.80     17.31 o
   8  22   3        7.40       25.73      9.93 o
  10  22   3      128.26      109.96     18.72 o
  -9  23   3       65.21       65.51     11.58 o
  -7  23   3       13.10      242.88    146.22 o
  -5  23   3        0.47       10.53      6.62 o
  -3  23   3       40.19       60.92     11.58 o
  -1  23   3       14.11       51.22     12.32 o
   1  23   3      155.30      182.08     17.31 o
   3  23   3      194.07      206.79     25.73 o
   5  23   3      625.00      637.77     31.43 o
   7  23   3      398.60      409.14     25.60 o
   9  23   3      185.56      189.50     25.73 o
  -8  24   3       28.99       41.78     11.23 o
  -6  24   3      129.34      149.39     17.31 o
  -4  24   3       16.66        9.15      8.99 o
  -2  24   3      186.28      183.27     23.40 o
   0  24   3      125.76      133.02     15.65 o
   2  24   3       71.00       73.51     12.32 o
   4  24   3      232.99      233.97     19.85 o
   6  24   3        1.01      -10.53     10.53 o
   8  24   3       31.46       63.17     16.38 o
  -7  25   3        0.23       -0.94     12.87 o
  -5  25   3        7.90       21.69      8.99 o
  -3  25   3        1.98        0.52      7.31 o
  -1  25   3       89.85       82.26     24.56 o
   1  25   3      162.45      176.35     17.31 o
   3  25   3       31.43       58.49     11.58 o
   5  25   3      129.35      129.57     15.65 o
   7  25   3       23.90        0.00     11.70 o
  -6  26   3       50.29       49.97     14.04 o
  -4  26   3        2.70        8.89     19.89 o
  -2  26   3       53.14       47.94     14.04 o
   0  26   3       98.54      112.56     25.73 o
   2  26   3        1.01        2.34      7.79 o
   4  26   3      260.65      257.54     21.51 o
  -3  27   3        5.11       34.01     14.04 o
  -1  27   3       25.07       37.43     11.58 o
   1  27   3        0.93        3.51      8.27 o
   3  27   3      588.44      619.97     44.45 o
 -16   0   4       88.10      105.28     21.06 o
 -14   0   4     1150.29     1239.94     58.49 o
 -12   0   4      841.46      769.70     42.11 o
 -10   0   4      735.92      676.12     35.09 o
  -8   0   4     4414.28     4143.26     72.52 o
  -6   0   4        0.55        5.46      2.09 o
  -4   0   4     4339.49     4793.17     76.54 o
  -2   0   4     5752.07     6321.24     29.21 o
   0   0   4   263927.25   233950.53    283.08 o
   2   0   4        0.00        3.12      1.35 o
   4   0   4       86.81      111.14      6.62 o
   6   0   4      218.72      311.56     10.29 o
   8   0   4       95.21       85.43      7.45 o
  10   0   4     1131.67     1063.57     22.68 o
  12   0   4        1.27        3.51      8.27 o
  14   0   4        1.62       -8.99      8.99 o
 -15   1   4       57.28       45.35     24.56 o
 -13   1   4       24.97       35.09      9.93 o
 -11   1   4       64.35       89.55     10.66 o
  -9   1   4     2389.95     2035.10     38.85 o
  -7   1   4        1.14        3.40      3.28 o
  -5   1   4     2025.16     2189.13     14.61 o
  -3   1   4       18.62       33.52      1.55 o
  -1   1   4     8554.02     9049.55     28.42 o
   1   1   4     6459.27     7172.84     29.02 o
   3   1   4     1798.19     1890.78     17.98 o
   5   1   4     1368.71     1455.33     15.16 o
   7   1   4        0.00        0.58      2.12 o
   9   1   4      510.15      450.13     10.21 o
  11   1   4        0.63        2.52      4.28 o
  13   1   4        0.17       -5.17      5.17 o
  15   1   4       19.24       29.11      9.13 o
 -16   2   4       50.26       25.73      9.93 o
 -14   2   4       60.71       75.75     14.04 o
 -12   2   4      167.45      145.77     13.99 o
 -10   2   4     1014.35      947.97     28.12 o
  -8   2   4     1199.63     1136.51     20.59 o
  -6   2   4     3089.04     3411.02     26.65 o
  -4   2   4     3218.14     3650.28     60.26 o
  -2   2   4    24645.35    24399.66     67.20 o
   0   2   4    28429.52    29589.47    108.65 o
   2   2   4        0.96        0.94      1.31 o
   4   2   4     1548.61     1746.10     19.23 o
   6   2   4     2452.95     2527.94     33.29 o
   8   2   4      380.04      363.62      9.79 o
  10   2   4      417.09      400.85     11.83 o
  12   2   4       54.49       48.52      6.58 o
  14   2   4        7.84       16.20      6.24 o
 -15   3   4      455.57      528.40     40.94 o
 -13   3   4      253.59      302.97     19.85 o
 -11   3   4      867.19      802.92     36.26 o
  -9   3   4     5043.12     4620.79     45.41 o
  -7   3   4      265.06      278.78      8.56 o
  -5   3   4      701.90      778.34     12.71 o
  -3   3   4     6827.02     7354.06     70.05 o
  -1   3   4    13021.30    13336.12     54.96 o
   1   3   4    57463.10    58644.55    327.31 o
   3   3   4     3162.05     3636.48     22.10 o
   5   3   4     1371.84     1309.50     14.50 o
   7   3   4     1686.08     1599.85     16.81 o
   9   3   4      145.26      127.97      5.69 o
  11   3   4      148.10      186.05      8.95 o
  13   3   4      397.71      427.38     17.55 o
  15   3   4      351.52      334.37     19.33 o
 -16   4   4        7.49        6.08     10.53 o
 -14   4   4        4.10        4.16      7.31 o
 -12   4   4        7.21        5.85     19.89 o
 -10   4   4      280.12      244.10     12.01 o
  -8   4   4      171.87      176.77      7.84 o
  -6   4   4      137.49      200.38      7.57 o
  -4   4   4     8397.19     9098.47     26.22 o
  -2   4   4    14445.03    14783.81     79.69 o
   0   4   4        0.20        9.26      2.25 o
   2   4   4      138.46      167.98      4.68 o
   4   4   4       85.94      146.65      4.73 o
   6   4   4      823.62      759.27     11.03 o
   8   4   4        5.43        8.95      3.55 o
  10   4   4      708.75      662.10     15.74 o
  12   4   4       32.71       41.48      9.79 o
  14   4   4       91.49      121.86     12.16 o
 -15   5   4      593.18      559.09     47.96 o
 -13   5   4       47.10       48.22      9.93 o
 -11   5   4        7.99       14.91     10.53 o
  -9   5   4     2690.13     2407.35     30.39 o
  -7   5   4     3906.39     3608.59     33.70 o
  -5   5   4      116.46      188.67      6.81 o
  -3   5   4     1030.41     1087.67     16.40 o
  -1   5   4       23.33       23.06      1.10 o
   1   5   4     2791.33     3066.58     16.70 o
   3   5   4        0.67        3.80      1.96 o
   5   5   4      150.48      185.03      6.02 o
   7   5   4      172.49      187.63      6.28 o
   9   5   4      926.37      865.64     14.47 o
  11   5   4      160.09      141.24      8.29 o
  13   5   4        0.00       -5.40      5.40 o
  15   5   4       60.55       62.01      9.26 o
 -16   6   4      110.04      148.49     21.06 o
 -14   6   4      249.76      272.14     20.63 o
 -12   6   4      474.91      486.57     32.75 o
 -10   6   4      658.38      675.58     16.43 o
  -8   6   4       15.51        3.01      3.40 o
  -6   6   4      406.95      471.46     20.12 o
  -4   6   4       22.80       39.89      1.86 o
  -2   6   4     4432.70     4833.81     55.15 o
   0   6   4     1631.80     1786.51     14.98 o
   2   6   4       22.31       45.18      2.56 o
   4   6   4      294.54      230.90      9.29 o
   6   6   4      752.94      690.52     11.64 o
   8   6   4       38.55       49.12      3.80 o
  10   6   4        3.06        8.84      3.46 o
  12   6   4       11.07       17.64      6.20 o
  14   6   4       65.79       66.45      9.85 o
 -15   7   4        1.01       -5.85     12.87 o
 -13   7   4      117.53      120.17     13.99 o
 -11   7   4      774.25      778.83     19.03 o
  -9   7   4        2.29       -2.01      3.40 o
  -7   7   4     1319.90     1339.86     20.43 o
  -5   7   4      313.94      253.00      4.83 o
  -3   7   4     1389.97     1457.68     23.94 o
  -1   7   4      104.01      141.50      3.46 o
   1   7   4      199.88      238.90      6.35 o
   3   7   4      612.06      598.34     11.07 o
   5   7   4       24.77       23.53      2.91 o
   7   7   4     3923.63     3757.63     31.31 o
   9   7   4      319.80      276.12     11.37 o
  11   7   4      353.35      322.68     13.05 o
  13   7   4       17.02       11.20      5.76 o
  15   7   4      294.48      320.68     19.34 o
 -16   8   4        0.14       -8.99      8.99 o
 -14   8   4      130.33      158.75     17.31 o
 -12   8   4        0.53        7.02      8.27 o
 -10   8   4        0.03        5.29      4.01 o
  -8   8   4       74.49       74.67      9.97 o
  -6   8   4      302.70      259.92     11.86 o
  -4   8   4     1360.85     1490.72     19.79 o
  -2   8   4      644.09      831.88      7.23 o
   0   8   4     1172.56     1417.11     22.29 o
   2   8   4      703.32      748.02     12.40 o
   4   8   4      632.08      657.30     12.79 o
   6   8   4      225.34      223.90      8.71 o
   8   8   4       12.18       18.58      3.54 o
  10   8   4        0.43        8.02      3.97 o
  12   8   4       54.47       66.86      7.26 o
  14   8   4       19.57       15.30      6.87 o
 -15   9   4       41.74       70.31     22.23 o
 -13   9   4       31.11       50.33     11.58 o
 -11   9   4       71.36       55.70     12.87 o
  -9   9   4       12.21       21.21      6.65 o
  -7   9   4      382.71      361.93     13.95 o
  -5   9   4       69.89       72.81      3.73 o
  -3   9   4      507.85      549.72      7.48 o
  -1   9   4      958.41     1033.65     19.20 o
   1   9   4      943.50     1049.84     13.79 o
   3   9   4      240.70      313.53     16.00 o
   5   9   4     1466.36     1358.12     22.96 o
   7   9   4      457.96      450.89     15.27 o
   9   9   4        4.94        1.17      3.51 o
  11   9   4      118.11      126.07      8.92 o
  13   9   4        0.01       -3.96      6.20 o
 -14  10   4      168.36      198.63     18.97 o
 -12  10   4      160.32      161.36     15.46 o
 -10  10   4        0.01        2.67      5.61 o
  -8  10   4       38.69       25.56      3.94 o
  -6  10   4      253.00      232.27      7.77 o
  -4  10   4      723.81      711.66     18.78 o
  -2  10   4      444.69      570.95     10.62 o
   0  10   4       15.36       51.58      6.62 o
   2  10   4       83.43      135.26      5.48 o
   4  10   4      368.24      340.16     11.20 o
   6  10   4     3828.43     3602.87     39.52 o
   8  10   4       15.35       26.90      5.79 o
  10  10   4       62.86       58.99      6.53 o
  12  10   4      231.85      229.90     12.47 o
  14  10   4       24.36        6.81      8.99 o
 -15  11   4       14.56       23.40     11.58 o
 -13  11   4      386.97      428.93     25.60 o
 -11  11   4      146.72      188.34     16.54 o
  -9  11   4        9.93       17.16      7.31 o
  -7  11   4     1210.36      924.24     17.75 o
  -5  11   4     2690.38     2428.12     47.36 o
  -3  11   4     1546.42     1557.55     16.70 o
  -1  11   4      498.86      424.62      7.92 o
   1  11   4      307.81      373.26     10.73 o
   3  11   4      126.21      131.64      8.99 o
   5  11   4     2459.57     2129.13     49.12 o
   7  11   4      426.32      487.72     16.10 o
   9  11   4       17.96       13.32      4.28 o
  11  11   4       21.63       27.17      5.67 o
  13  11   4      121.90      122.53     12.01 o
 -14  12   4       56.73       69.95     12.32 o
 -12  12   4      694.05      683.90     30.57 o
 -10  12   4        0.76        8.19      6.62 o
  -8  12   4       94.02      103.79     11.58 o
  -6  12   4     2422.94     2101.72     22.62 o
  -4  12   4     1653.92     1637.54     19.17 o
  -2  12   4     2133.39     1947.91     24.72 o
   0  12   4     1330.29     1323.16     27.26 o
   2  12   4        0.71        2.34      1.93 o
   4  12   4     2123.47     2102.95     34.68 o
   6  12   4       82.90       80.07      7.13 o
   8  12   4       25.51       25.37      5.40 o
  10  12   4       42.91       53.18      6.35 o
  12  12   4      205.77      191.03     11.29 o
  14  12   4       11.05        5.46      7.31 o
 -13  13   4        6.41        3.60      6.87 o
 -11  13   4      132.82      154.73     14.89 o
  -9  13   4      103.93      130.11     13.23 o
  -7  13   4        2.45        1.75     11.70 o
  -5  13   4     1668.78     1431.57     17.57 o
  -3  13   4     1609.19     1434.33     19.15 o
  -1  13   4     1313.55     1392.49     47.96 o
   1  13   4      305.74      264.90      9.63 o
   3  13   4     1504.83     1459.05     40.62 o
   5  13   4      665.87      568.58     17.11 o
   7  13   4        0.09        1.08      4.16 o
   9  13   4        7.27       19.80      6.20 o
  11  13   4       56.25       59.56      7.02 o
  13  13   4      132.55      135.95     16.38 o
 -14  14   4       56.39       64.41     17.55 o
 -12  14   4      667.89      690.90     32.23 o
 -10  14   4       29.85       47.64     11.70 o
  -8  14   4       68.63       73.05     17.55 o
  -6  14   4      155.00      127.44      7.43 o
  -4  14   4     1754.54     1637.29     14.53 o
  -2  14   4      341.02      330.35      7.50 o
   0  14   4        0.76       18.72      8.27 o
   2  14   4      982.10      893.59     17.27 o
   4  14   4      670.36      559.63     14.59 o
   6  14   4      349.19      378.66     14.36 o
   8  14   4      237.64      240.14     13.01 o
  10  14   4      138.43      128.99      9.49 o
  12  14   4      104.06      105.04     16.49 o
 -13  15   4        0.28        0.89      9.17 o
 -11  15   4      883.27      863.44     34.74 o
  -9  15   4      328.62      340.07     22.23 o
  -7  15   4       34.25       40.32      8.27 o
  -5  15   4      109.76      143.88      9.85 o
  -3  15   4      881.39      773.75     12.61 o
  -1  15   4     1040.89      973.24     21.53 o
   1  15   4       38.85       37.75      4.81 o
   3  15   4     2003.18     1835.74     37.94 o
   5  15   4       24.03       13.78      4.05 o
   7  15   4      344.24      332.41     14.73 o
   9  15   4       76.66       89.54      8.93 o
  11  15   4        1.64       -0.54      6.20 o
  13  15   4       83.53       51.78     12.87 o
 -12  16   4        6.36       10.76     22.23 o
 -10  16   4      230.52      245.19     18.97 o
  -8  16   4      147.99      153.52     19.89 o
  -6  16   4      264.54      267.54     14.54 o
  -4  16   4      430.80      401.17     15.27 o
  -2  16   4      176.82      148.44      9.26 o
   0  16   4     2844.34     2773.92     47.13 o
   2  16   4      306.17      302.58     10.45 o
   4  16   4      128.94      124.39      8.06 o
   6  16   4      243.78      246.89     11.37 o
   8  16   4       51.83       53.52      7.57 o
  10  16   4        1.49       10.14      7.31 o
  12  16   4       82.49       64.35      9.63 o
 -13  17   4       57.02       91.86     32.75 o
 -11  17   4       14.53       17.35     15.21 o
  -9  17   4      420.13      408.73     23.94 o
  -7  17   4      402.33      414.91     22.29 o
  -5  17   4      311.23      370.21     13.71 o
  -3  17   4     1833.80     1773.48     31.83 o
  -1  17   4      630.20      617.78     18.22 o
   1  17   4       95.35      117.78      9.52 o
   3  17   4        0.70       17.55      6.62 o
   5  17   4        0.02       -1.02      3.36 o
   7  17   4      204.27      204.85     10.68 o
   9  17   4      168.11      185.70     42.11 o
  11  17   4       74.39       61.41      8.93 o
 -12  18   4      125.86      149.39     17.31 o
 -10  18   4      467.80      519.38     28.12 o
  -8  18   4      190.05      227.80     18.20 o
  -6  18   4      513.71      494.97     36.26 o
  -4  18   4       22.80       14.83      5.06 o
  -2  18   4       16.25       30.92      6.20 o
   0  18   4       29.28       33.82      5.81 o
   2  18   4      838.04      746.72     28.07 o
   4  18   4      628.70      587.44     19.15 o
   6  18   4       52.36       41.59      6.94 o
   8  18   4      347.91      360.95     18.81 o
  10  18   4       43.71       40.14      9.93 o
  12  18   4        0.90        1.17     12.87 o
 -11  19   4      176.63      153.36     16.54 o
  -9  19   4      499.60      510.97     27.26 o
  -7  19   4       25.99       18.30      7.13 o
  -5  19   4       10.40        6.55      4.81 o
  -3  19   4        8.85       12.37      5.76 o
  -1  19   4       59.58       51.95      7.13 o
   1  19   4      137.93      132.76     12.32 o
   3  19   4      427.46      427.72     22.29 o
   5  19   4        2.27        7.65      8.67 o
   7  19   4       11.89       14.94      6.20 o
   9  19   4        1.08       23.22      7.88 o
  11  19   4       41.21       38.20      9.45 o
 -10  20   4        5.36       19.26     28.07 o
  -8  20   4      161.45      158.10     13.92 o
  -6  20   4      262.56      257.08     18.97 o
  -4  20   4     1275.66     1260.13     30.47 o
  -2  20   4      981.93     1029.10     38.53 o
   0  20   4       77.31       71.36      7.88 o
   2  20   4       42.54       42.48     11.70 o
   4  20   4      243.19      217.58     14.89 o
   6  20   4       83.07      108.98     21.06 o
   8  20   4        2.63       14.59      7.13 o
  10  20   4        4.19        8.58      6.98 o
 -11  21   4       15.34       36.25     11.86 o
  -9  21   4       74.51       80.44      9.85 o
  -7  21   4     1224.41     1284.43     43.01 o
  -5  21   4      491.45      537.63     27.26 o
  -3  21   4       72.86       93.89     11.65 o
  -1  21   4     1586.21     1520.68     31.99 o
   1  21   4       60.72       70.59      7.57 o
   3  21   4        5.24        3.64      5.82 o
   5  21   4       23.72       16.84      9.36 o
   7  21   4       64.14       70.47     12.93 o
   9  21   4        0.10       19.05      9.45 o
 -10  22   4        2.48        3.60      6.48 o
  -8  22   4      129.97      142.45     16.30 o
  -6  22   4        7.27        4.68      8.27 o
  -4  22   4      291.00      294.80     17.09 o
  -2  22   4      370.66      379.72     16.85 o
   0  22   4       54.08       62.02     11.58 o
   2  22   4      301.07      302.27     22.23 o
   4  22   4       33.99       36.75     12.87 o
   6  22   4      106.12      131.04     15.65 o
   8  22   4       31.80       20.20      9.36 o
  -9  23   4        6.70       17.65     11.70 o
  -7  23   4      982.73      986.84     90.07 o
  -5  23   4      126.00      124.17     14.89 o
  -3  23   4        7.74        2.57      4.81 o
  -1  23   4      447.39      417.08     24.81 o
   1  23   4        7.06       13.82      8.99 o
   3  23   4      206.06      217.60     18.20 o
   5  23   4       32.12       57.52     30.41 o
   7  23   4      313.87      303.75     22.98 o
   9  23   4       21.61       39.77     14.04 o
  -8  24   4      255.81      296.89     23.94 o
  -6  24   4        2.75        8.19      9.52 o
  -4  24   4       17.17       17.16      9.52 o
  -2  24   4      231.89      273.39     20.63 o
   0  24   4       74.99       76.96     12.32 o
   2  24   4      448.62      486.08     26.47 o
   4  24   4       21.47       22.54      9.36 o
   6  24   4       26.09       12.12      8.99 o
   8  24   4      562.67      615.29     44.45 o
  -7  25   4       77.33       82.75     21.06 o
  -5  25   4        0.55       -8.99      8.99 o
  -3  25   4      165.69      177.48     17.31 o
  -1  25   4       21.21        1.87      8.19 o
   1  25   4       14.57       17.87     11.70 o
   3  25   4      119.22      153.07     21.06 o
   5  25   4      197.23      200.04     18.97 o
   7  25   4       75.96       86.56     18.72 o
  -6  26   4       62.21       73.77     12.93 o
  -4  26   4       46.01       35.63     10.66 o
  -2  26   4      112.18      131.67     15.65 o
   0  26   4      118.30      112.02     23.40 o
   2  26   4      315.95      321.61     23.94 o
   4  26   4        7.14       14.04      8.27 o
  -3  27   4        0.64       16.38     15.21 o
  -1  27   4      308.79      294.09     26.90 o
   1  27   4       94.32      106.15     15.65 o
   3  27   4       72.32       79.54     21.06 o
 -15   1   5      175.77      178.71     17.31 o
 -13   1   5       59.07       63.17     10.66 o
 -11   1   5      732.47      827.03     28.12 o
  -9   1   5      380.11      293.84     14.89 o
  -7   1   5        5.30        1.75      1.91 o
  -5   1   5       70.44       77.16      3.75 o
  -3   1   5      366.11      382.95      4.30 o
  -1   1   5       46.81       60.46      2.49 o
   1   1   5     9972.68    10431.69     98.11 o
   3   1   5      132.28      169.49      5.40 o
   5   1   5      914.30     1073.92     13.81 o
   7   1   5       19.27        5.15      2.25 o
   9   1   5      143.38      150.36      6.20 o
  11   1   5        0.37       -1.00      3.97 o
  13   1   5       47.21       40.97      7.54 o
  15   1   5       19.41       18.81      6.24 o
 -16   2   5       26.93       27.10     12.87 o
 -14   2   5      241.52      249.60     19.85 o
 -12   2   5      478.82      477.55     23.16 o
 -10   2   5     1036.38     1020.11     29.78 o
  -8   2   5      157.45      120.77      9.93 o
  -6   2   5     2974.48     3031.93     34.72 o
  -4   2   5     1217.81     1321.57     10.00 o
  -2   2   5     4168.49     4383.25     15.87 o
   0   2   5     3660.78     3794.95     28.91 o
   2   2   5      448.60      471.88      6.07 o
   4   2   5     2104.95     2396.27     23.39 o
   6   2   5      577.54      594.33     10.06 o
   8   2   5      357.65      320.29      8.23 o
  10   2   5      176.57      157.28      7.72 o
  12   2   5       54.56       37.53      6.75 o
  14   2   5       16.58       24.40      6.66 o
 -15   3   5      225.21      259.77     21.51 o
 -13   3   5       31.01       24.46      8.99 o
 -11   3   5     1303.98     1213.09     34.74 o
  -9   3   5     1765.58     1692.13     35.54 o
  -7   3   5      147.16      147.78      8.10 o
  -5   3   5     1425.62     1532.43     24.81 o
  -3   3   5      390.56      436.72      6.39 o
  -1   3   5     5718.26     6145.29     29.46 o
   1   3   5      593.96      727.52      5.35 o
   3   3   5      149.33      180.10      5.48 o
   5   3   5     1080.50     1264.07     15.16 o
   7   3   5        3.81        8.87      2.30 o
   9   3   5      398.40      352.86      9.57 o
  11   3   5      451.99      442.20     13.26 o
  13   3   5       45.01       61.05     10.47 o
  15   3   5        0.51        1.64      8.99 o
 -16   4   5       68.74       95.17     18.72 o
 -14   4   5       35.15       36.48      9.93 o
 -12   4   5        0.27        0.00      6.62 o
 -10   4   5      344.80      331.83     17.31 o
  -8   4   5      179.69      173.95      9.45 o
  -6   4   5      120.59      167.89      8.10 o
  -4   4   5     7995.31     8725.62     60.11 o
  -2   4   5     2501.07     2758.96     19.15 o
   0   4   5      404.72      416.83      5.18 o
   2   4   5       83.54       73.70      2.92 o
   4   4   5      280.19      245.39      5.46 o
   6   4   5      383.91      344.93      8.65 o
   8   4   5     1626.19     1594.88     18.56 o
  10   4   5      680.71      663.37     15.94 o
  12   4   5      263.93      289.74     14.04 o
  14   4   5        1.37        2.20      7.14 o
 -15   5   5      166.20      216.30     18.97 o
 -13   5   5        5.11       10.53      8.27 o
 -11   5   5       49.20       46.91      8.27 o
  -9   5   5     1344.90     1194.45     22.29 o
  -7   5   5     1219.36     1219.73     33.29 o
  -5   5   5      968.75     1014.97     27.66 o
  -3   5   5     9862.74    10587.62     59.38 o
  -1   5   5     5550.61     5909.83     38.67 o
   1   5   5     7298.23     7920.69     25.43 o
   3   5   5     1571.12     1637.65     21.99 o
   5   5   5      386.31      402.49      7.86 o
   7   5   5      799.41      775.04     13.38 o
   9   5   5      448.94      412.17     10.12 o
  11   5   5       43.61       26.26      5.56 o
  13   5   5        0.84       -5.40      5.40 o
  15   5   5       34.87       53.56      9.85 o
 -16   6   5       62.84       89.89     14.89 o
 -14   6   5       31.61       50.38     10.66 o
 -12   6   5      144.28      139.02     13.23 o
 -10   6   5      293.05      316.34     19.73 o
  -8   6   5       81.50       58.80      5.35 o
  -6   6   5       81.28       91.90      4.87 o
  -4   6   5     1747.04     1962.34     17.70 o
  -2   6   5     4067.74     4403.32     38.25 o
   0   6   5       40.76       52.38      2.99 o
   2   6   5     3781.79     4433.44     28.30 o
   4   6   5       49.14        8.89      2.15 o
   6   6   5     2364.45     2301.44     20.43 o
   8   6   5      198.10      190.10      6.99 o
  10   6   5       77.57       68.75      5.79 o
  12   6   5        3.17        8.58      5.40 o
  14   6   5      214.76      172.04     14.86 o
 -15   7   5        4.86       -5.74      8.99 o
 -13   7   5        0.24        5.85      8.27 o
 -11   7   5      182.87      193.58     12.56 o
  -9   7   5        1.97        0.94      2.12 o
  -7   7   5     1651.33     1659.38     22.39 o
  -5   7   5     1346.09     1395.87     15.12 o
  -3   7   5     1458.20     1631.50     18.92 o
  -1   7   5      315.74      410.87      6.07 o
   1   7   5    11008.00    11833.87     37.57 o
   3   7   5     3633.86     4084.09     29.31 o
   5   7   5     1297.64     1234.02     15.91 o
   7   7   5     1236.95     1190.72     15.69 o
   9   7   5      139.01      118.91      7.07 o
  11   7   5        9.40        6.43      4.68 o
  13   7   5       94.52       91.68     10.29 o
  15   7   5      176.72      217.57     28.07 o
 -16   8   5       21.76        9.88      7.31 o
 -14   8   5      218.10      243.67     19.85 o
 -12   8   5       17.19       19.56     23.40 o
 -10   8   5        3.25        5.04      3.59 o
  -8   8   5     5468.74     4641.74     51.32 o
  -6   8   5     3530.35     3050.36     51.37 o
  -4   8   5      360.18      378.24     13.73 o
  -2   8   5      894.10     1097.44      8.15 o
   0   8   5        2.55       16.38      3.31 o
   2   8   5     2466.03     2601.40     21.28 o
   4   8   5     7453.12     7306.82     42.30 o
   6   8   5      479.09      465.35     12.47 o
   8   8   5       72.41       87.86      6.68 o
  10   8   5       49.31       45.30      7.43 o
  12   8   5       38.29       51.23      7.02 o
  14   8   5       82.48       92.27     11.27 o
 -15   9   5        0.19       15.21     12.87 o
 -13   9   5      468.21      478.17     44.45 o
 -11   9   5      375.16      409.72     17.98 o
  -9   9   5       24.18       28.07      4.34 o
  -7   9   5     2914.24     2512.17     27.19 o
  -5   9   5       43.15       42.33      4.67 o
  -3   9   5      438.48      480.26     14.86 o
  -1   9   5       43.07       43.30      3.40 o
   1   9   5       96.01       67.11      3.97 o
   3   9   5      796.41      808.97     15.72 o
   5   9   5     3411.76     3371.69     31.48 o
   7   9   5     2938.50     2770.19     36.42 o
   9   9   5       10.18       10.19      3.97 o
  11   9   5        2.97        2.67      3.97 o
  13   9   5       19.92        6.24      6.75 o
 -14  10   5       22.81       35.09      9.93 o
 -12  10   5        2.64        0.00      6.20 o
 -10  10   5      139.96      164.01     21.06 o
  -8  10   5      864.96      760.90     24.68 o
  -6  10   5      363.99      406.48      7.11 o
  -4  10   5       22.94       35.46      2.77 o
  -2  10   5      251.91      218.72      5.03 o
   0  10   5      778.05      833.30     18.97 o
   2  10   5     1225.48     1346.66     17.35 o
   4  10   5     1465.92     1534.29     32.43 o
   6  10   5      256.24      239.72     13.49 o
   8  10   5      262.70      260.03     12.16 o
  10  10   5      287.92      304.17     14.86 o
  12  10   5       91.47      100.29      8.92 o
  14  10   5      551.73      559.94     30.57 o
 -15  11   5      446.22      486.33     28.91 o
 -13  11   5      198.86      168.82     35.09 o
 -11  11   5        3.90        3.90      7.31 o
  -9  11   5        0.05       -2.01      5.61 o
  -7  11   5       39.08       37.98      3.85 o
  -5  11   5        0.86        5.46      2.03 o
  -3  11   5      459.06      420.86      9.32 o
  -1  11   5       70.28       62.58      3.82 o
   1  11   5      190.84      208.65      9.48 o
   3  11   5      375.21      399.59     13.34 o
   5  11   5       10.12        6.24      4.05 o
   7  11   5       74.53       88.80      8.10 o
   9  11   5      263.91      275.00     11.96 o
  11  11   5        1.41        3.51      4.68 o
  13  11   5      202.46      206.92     15.27 o
 -14  12   5      125.18      151.75     17.31 o
 -12  12   5       32.08       26.99     14.04 o
 -10  12   5       12.94       34.29      8.27 o
  -8  12   5       83.96       94.52     12.87 o
  -6  12   5       53.94       31.61      5.76 o
  -4  12   5     1243.98     1248.76     15.03 o
  -2  12   5       34.97       55.34      4.22 o
   0  12   5      175.14      190.86     10.66 o
   2  12   5      889.67      877.29     15.19 o
   4  12   5      305.95      291.70     12.16 o
   6  12   5       11.66       18.50      4.38 o
   8  12   5        5.63        4.91      4.81 o
  10  12   5        0.02        1.17      4.45 o
  12  12   5      249.60      265.37     13.65 o
 -15  13   5      155.00      177.80     28.07 o
 -13  13   5      110.77      132.15     14.05 o
 -11  13   5       60.01       47.82     19.89 o
  -9  13   5      205.47      250.93     17.31 o
  -7  13   5      384.68      381.34     18.20 o
  -5  13   5     2268.10     2076.03     23.79 o
  -3  13   5       97.00       88.56      6.85 o
  -1  13   5      743.16      694.89     29.24 o
   1  13   5      573.84      654.43     23.86 o
   3  13   5       11.97        9.36      4.41 o
   5  13   5      310.20      271.66     12.16 o
   7  13   5      123.02       90.55      8.10 o
   9  13   5        3.33        2.17      3.97 o
  11  13   5        4.34        4.68      5.51 o
  13  13   5       18.82       11.06      8.99 o
 -14  14   5      167.75      180.69     18.20 o
 -12  14   5        9.99       17.55      8.27 o
 -10  14   5       72.82      102.56     14.04 o
  -8  14   5       13.00       18.20      7.31 o
  -6  14   5     1122.19     1035.30     18.00 o
  -4  14   5      915.37      790.76      9.24 o
  -2  14   5       98.57       77.72      4.05 o
   0  14   5     5424.70     5131.14    107.62 o
   2  14   5       41.26       61.83      5.35 o
   4  14   5        1.54        9.36      3.20 o
   6  14   5       32.72       29.33      5.40 o
   8  14   5        5.25       -1.87      7.83 o
  10  14   5      150.26      132.26      9.61 o
  12  14   5      277.61      273.93     23.66 o
 -13  15   5       89.83      103.64     11.65 o
 -11  15   5      741.31      802.01     33.88 o
  -9  15   5       13.79       21.06      8.27 o
  -7  15   5        5.80       -1.34      5.61 o
  -5  15   5      529.48      509.68     17.07 o
  -3  15   5       44.81       54.83      4.77 o
  -1  15   5      394.29      382.04     18.20 o
   1  15   5       75.43       85.43      6.81 o
   3  15   5       17.59       14.04      6.62 o
   5  15   5      507.21      454.01     13.96 o
   7  15   5      582.46      540.97     18.43 o
   9  15   5       40.65       39.84      7.13 o
  11  15   5       56.22       45.18      7.13 o
 -12  16   5      646.74      692.04     33.09 o
 -10  16   5      809.79      849.95     33.88 o
  -8  16   5        6.73       14.04      6.62 o
  -6  16   5      277.43      276.87     17.29 o
  -4  16   5      436.52      420.53     15.72 o
  -2  16   5       73.97       71.74      7.57 o
   0  16   5      897.68      813.40     25.60 o
   2  16   5       99.40      122.28      9.52 o
   4  16   5      275.07      269.18     11.07 o
   6  16   5      201.60      208.58     10.79 o
   8  16   5       23.86       35.71      6.48 o
  10  16   5       51.43       61.03     10.52 o
  12  16   5       81.51       85.54     13.23 o
 -13  17   5        6.63       -4.14     23.40 o
 -11  17   5        1.79        5.46      7.31 o
  -9  17   5      258.94      282.65     33.92 o
  -7  17   5        6.14       15.21     12.87 o
  -5  17   5      116.00      144.63     10.64 o
  -3  17   5       72.10       95.18     10.10 o
  -1  17   5        3.92        5.96      4.38 o
   1  17   5      336.27      300.83     11.90 o
   3  17   5       96.97       99.59     21.06 o
   5  17   5        9.84       18.18      4.28 o
   7  17   5      125.91      120.22      9.02 o
   9  17   5      708.19      760.37     31.43 o
  11  17   5       12.64        7.92      6.20 o
 -12  18   5        7.36       -0.39     30.41 o
 -10  18   5        3.08       19.89      9.93 o
  -8  18   5      154.12      157.48     15.65 o
  -6  18   5      517.86      514.95     22.62 o
  -4  18   5       19.28       20.89      5.76 o
  -2  18   5       37.00       33.59      8.63 o
   0  18   5      490.09      450.66     20.63 o
   2  18   5        0.41       15.86      7.31 o
   4  18   5      198.13      158.61     10.64 o
   6  18   5        2.24        5.40      4.19 o
   8  18   5      141.91      189.94     21.06 o
  10  18   5       26.75       26.21      5.67 o
 -11  19   5        8.46       15.21      9.93 o
  -9  19   5       26.52       47.68     10.66 o
  -7  19   5       11.56       10.53      5.76 o
  -5  19   5      141.53      135.89     10.64 o
  -3  19   5        7.98        5.74      5.35 o
  -1  19   5      931.71      855.73     23.30 o
   1  19   5       30.91       46.79      9.93 o
   3  19   5       43.17       41.74      7.79 o
   5  19   5      186.96      182.44     11.65 o
   7  19   5       13.20       13.32      8.65 o
   9  19   5      617.41      635.39     35.52 o
  11  19   5        5.33       -6.32      8.44 o
 -10  20   5        0.95       -2.34      9.36 o
  -8  20   5      445.08      468.84     21.61 o
  -6  20   5      126.86      155.80     14.89 o
  -4  20   5       70.55       88.11      9.63 o
  -2  20   5     1181.87     1219.03     28.53 o
   0  20   5      494.44      493.53     18.22 o
   2  20   5       82.77       61.84     10.66 o
   4  20   5      115.30      136.19     10.64 o
   6  20   5        5.96        9.88     16.38 o
   8  20   5      175.01      172.46     13.92 o
  10  20   5      316.49      330.91     16.58 o
 -11  21   5       13.65       22.52      7.57 o
  -9  21   5       71.51       93.64     13.23 o
  -7  21   5        6.24       33.69     22.23 o
  -5  21   5      616.33      679.53     23.84 o
  -3  21   5      570.64      560.16     20.59 o
  -1  21   5      479.74      439.47     19.93 o
   1  21   5      165.27      143.31     11.02 o
   3  21   5       37.89       25.91      6.20 o
   5  21   5        4.49       28.07      8.99 o
   7  21   5       30.63       44.07     10.66 o
   9  21   5      361.30      367.49     20.26 o
 -10  22   5        3.54       13.76      8.21 o
  -8  22   5        3.43       17.55      9.93 o
  -6  22   5       28.86       30.63     10.53 o
  -4  22   5     1004.24     1039.19     35.40 o
  -2  22   5       38.21       35.15      6.48 o
   0  22   5      530.29      532.70     24.10 o
   2  22   5        1.43        9.62      7.31 o
   4  22   5      291.23      290.81     20.63 o
   6  22   5      203.21      216.92     18.20 o
   8  22   5       48.68       67.94     12.93 o
  -9  23   5        2.82        3.64      7.31 o
  -7  23   5        5.98       26.90     11.58 o
  -5  23   5      201.12      185.09     18.20 o
  -3  23   5       63.58       45.79      7.88 o
  -1  23   5      108.99      111.14     13.23 o
   1  23   5      857.79      820.83     33.88 o
   3  23   5        0.18       -1.04      9.36 o
   5  23   5        0.68        9.78     19.89 o
   7  23   5      105.13      102.59     13.99 o
  -8  24   5       39.09       43.96     11.23 o
  -6  24   5       35.78       39.77     11.58 o
  -4  24   5        0.77       -3.51      8.27 o
  -2  24   5      110.06      102.78     13.99 o
   0  24   5      167.41      209.06     18.97 o
   2  24   5        3.18       18.81     32.75 o
   4  24   5       24.43       38.60      9.93 o
   6  24   5        6.12       23.40      8.99 o
  -7  25   5       33.23       48.97     12.32 o
  -5  25   5       35.51       23.04     19.89 o
  -3  25   5        4.91        5.85      8.27 o
  -1  25   5      116.79      151.28     17.55 o
   1  25   5       33.43       25.55     21.06 o
   3  25   5        1.55       15.37     31.58 o
   5  25   5      290.06      296.50     37.43 o
  -6  26   5       86.92       74.86     18.72 o
  -4  26   5       21.92       15.21     10.53 o
  -2  26   5        0.02       -9.52      9.52 o
   0  26   5       17.50        4.68     14.04 o
   2  26   5        2.33        5.85      8.27 o
   4  26   5       97.89      117.49     19.89 o
  -3  27   5      219.93      223.72     19.85 o
  -1  27   5        2.82        4.94      8.19 o
   1  27   5        9.65       -3.90      9.52 o
   3  27   5       12.39       58.49     18.72 o
 -16   0   6      216.91      205.88     28.07 o
 -14   0   6        0.37       25.73     11.70 o
 -12   0   6       42.93       44.45     11.70 o
 -10   0   6     4536.74     4194.73     81.88 o
  -8   0   6       17.74       63.17     11.70 o
  -6   0   6     2076.63     2351.20     44.45 o
  -4   0   6     2876.50     3203.15     22.32 o
  -2   0   6      145.60      150.95      3.20 o
   0   0   6      329.89      369.70      9.93 o
   2   0   6     2323.52     2645.48     18.79 o
   4   0   6      131.75      160.77     16.38 o
   6   0   6      653.14      703.62     16.10 o
   8   0   6      356.23      262.98     11.02 o
  10   0   6       23.92       34.49      5.21 o
  12   0   6      213.79      224.57     21.06 o
  14   0   6        1.46      -10.53     10.53 o
 -15   1   6       62.20       60.32     12.32 o
 -13   1   6       67.98      101.46     12.32 o
 -11   1   6      548.93      539.68     23.16 o
  -9   1   6      601.97      604.98     21.06 o
  -7   1   6     2499.68     2268.74     25.50 o
  -5   1   6      153.92      139.99      5.17 o
  -3   1   6     1400.73     1542.54      9.99 o
  -1   1   6    22729.55    23755.25     85.61 o
   1   1   6    21262.00    21766.74    108.40 o
   3   1   6        1.83        2.34      1.48 o
   5   1   6       19.23       27.68      2.61 o
   7   1   6      419.57      376.31      8.82 o
   9   1   6      152.50      153.46      6.55 o
  11   1   6       24.32       17.73      4.90 o
  13   1   6      475.43      470.74     18.35 o
  15   1   6       55.88       38.82      7.02 o
 -16   2   6       81.60       89.49     26.90 o
 -14   2   6       45.05       53.51     11.58 o
 -12   2   6      901.83      949.04     54.98 o
 -10   2   6      444.16      478.85     20.63 o
  -8   2   6        4.85       12.87      4.96 o
  -6   2   6       50.05       82.61      3.31 o
  -4   2   6     2627.97     2918.53     16.68 o
  -2   2   6      461.62      535.21      5.57 o
   0   2   6      502.61      563.22      5.03 o
   2   2   6     1582.11     1845.97     24.81 o
   4   2   6      433.80      491.48     11.20 o
   6   2   6      706.10      676.52     11.15 o
   8   2   6     1526.34     1340.14     17.23 o
  10   2   6      241.57      217.04      8.12 o
  12   2   6       40.08       53.56      9.45 o
  14   2   6        0.03       -5.67      5.67 o
 -15   3   6        3.41       16.38      9.93 o
 -13   3   6      144.51      143.89     14.89 o
 -11   3   6       55.65       66.00     14.04 o
  -9   3   6      207.43      165.38     12.32 o
  -7   3   6      378.68      418.47     12.56 o
  -5   3   6      834.48      876.94     13.84 o
  -3   3   6     4169.86     4400.38     38.83 o
  -1   3   6       16.06       21.69      1.23 o
   1   3   6     1697.20     1830.36     15.34 o
   3   3   6      385.56      324.20      7.59 o
   5   3   6        7.36       13.49      2.99 o
   7   3   6      172.41      192.11      6.75 o
   9   3   6     1448.34     1287.43     17.83 o
  11   3   6       42.16       35.69      5.10 o
  13   3   6        0.44        1.79      5.48 o
  15   3   6       59.49       67.13      9.85 o
 -16   4   6        2.52        3.40     14.04 o
 -14   4   6       46.41       47.26      9.93 o
 -12   4   6      153.27      145.74     13.99 o
 -10   4   6      389.24      357.09     18.20 o
  -8   4   6      536.70      516.18     15.72 o
  -6   4   6        9.10        4.09      2.99 o
  -4   4   6      637.77      675.17      7.79 o
  -2   4   6     1983.71     2029.45      9.64 o
   0   4   6      322.81      397.99      4.49 o
   2   4   6      888.79      967.18     10.31 o
   4   4   6      941.89      989.65     16.57 o
   6   4   6      573.99      555.88     11.31 o
   8   4   6     2847.87     2737.41     24.98 o
  10   4   6       21.25       28.92      4.60 o
  12   4   6       58.64       54.53      7.02 o
  14   4   6      156.97      193.51     17.80 o
 -15   5   6       70.86       90.09     14.89 o
 -13   5   6      149.71      159.37     15.65 o
 -11   5   6        4.10       10.53      6.62 o
  -9   5   6      129.22      190.51     11.82 o
  -7   5   6       86.08       92.54      8.27 o
  -5   5   6      437.71      433.86      5.98 o
  -3   5   6       50.27       38.10      2.37 o
  -1   5   6     2561.83     2687.32     12.45 o
   1   5   6      827.38      806.56      7.84 o
   3   5   6     3333.66     3352.01     24.94 o
   5   5   6     2098.12     1982.57     20.40 o
   7   5   6     1038.25      980.24     19.88 o
   9   5   6       30.60       23.94      3.24 o
  11   5   6        4.47        4.19      4.02 o
  13   5   6      187.45      184.78     12.47 o
  15   5   6      144.30      156.51     17.31 o
 -16   6   6       49.13       53.55     31.58 o
 -14   6   6      141.02      156.41     15.65 o
 -12   6   6       68.92       78.17     10.66 o
 -10   6   6       72.68       78.67      7.57 o
  -8   6   6     2918.15     2573.53     43.01 o
  -6   6   6     3642.22     3471.40     36.00 o
  -4   6   6       38.59       57.34      2.85 o
  -2   6   6     2891.94     3229.22     19.37 o
   0   6   6      542.60      644.03      8.21 o
   2   6   6     2463.72     2673.32     21.69 o
   4   6   6      219.37      235.43      6.15 o
   6   6   6        2.14        1.98      2.61 o
   8   6   6     1835.73     1747.90     24.83 o
  10   6   6       95.21       86.37      6.85 o
  12   6   6       16.26       17.03      5.17 o
  14   6   6        1.99        6.29      9.00 o
 -15   7   6       20.42       18.29      8.99 o
 -13   7   6      311.33      368.13     22.29 o
 -11   7   6       12.88       19.08      7.64 o
  -9   7   6       80.26      115.78     17.55 o
  -7   7   6        2.19       11.46      4.81 o
  -5   7   6     2801.34     2851.04     16.96 o
  -3   7   6      288.46      321.30      7.54 o
  -1   7   6        0.39        6.96      1.04 o
   1   7   6        1.32        5.85      1.65 o
   3   7   6     4747.25     5197.54     29.34 o
   5   7   6     2233.87     2088.95     19.26 o
   7   7   6        8.20       17.87      2.99 o
   9   7   6      248.71      271.27     11.01 o
  11   7   6      260.98      266.85     11.39 o
  13   7   6      129.57      135.19     12.16 o
  15   7   6       31.83       53.81     16.38 o
 -16   8   6       89.49       69.95     12.32 o
 -14   8   6      357.74      410.61     24.81 o
 -12   8   6        8.49        7.02     11.70 o
 -10   8   6       65.32       42.11      8.27 o
  -8   8   6      216.00      225.91     14.89 o
  -6   8   6       91.56       97.86      6.59 o
  -4   8   6      376.66      340.16      7.31 o
  -2   8   6      187.31      183.67      4.32 o
   0   8   6      856.68      866.79     19.89 o
   2   8   6     1253.51     1227.41     13.55 o
   4   8   6      969.23     1022.64     14.38 o
   6   8   6     1746.31     1719.96     18.89 o
   8   8   6       10.60        8.74      3.29 o
  10   8   6       32.66       35.05      4.96 o
  12   8   6       39.61       29.41      5.67 o
  14   8   6       14.19       20.37      8.99 o
 -15   9   6        0.19       -4.89     10.53 o
 -13   9   6      270.87      295.51     20.63 o
 -11   9   6      381.27      423.70     17.98 o
  -9   9   6       67.91       71.83      9.93 o
  -7   9   6     1056.50      932.09     21.61 o
  -5   9   6        2.42        7.90      1.45 o
  -3   9   6      394.03      512.64      9.88 o
  -1   9   6       58.36       56.57      3.40 o
   1   9   6      741.26      731.58     13.92 o
   3   9   6     2061.32     2058.44     22.18 o
   5   9   6      819.55      812.91     16.31 o
   7   9   6      204.87      217.62      8.75 o
   9   9   6      116.93      110.97     13.00 o
  11   9   6       84.64       82.35      7.84 o
  13   9   6        3.32       -6.75      6.75 o
 -14  10   6       79.51      105.35     15.65 o
 -12  10   6       81.04       85.53      9.26 o
 -10  10   6       34.30       34.04      8.27 o
  -8  10   6      932.97      959.22     28.12 o
  -6  10   6      104.41       53.36      3.85 o
  -4  10   6      108.20       92.52      4.65 o
  -2  10   6     1234.65     1285.28     11.62 o
   0  10   6       38.86       43.55      7.02 o
   2  10   6     2013.00     2107.36     21.52 o
   4  10   6        0.03       -4.33      4.33 o
   6  10   6        1.72       -4.05      4.05 o
   8  10   6      578.60      583.79     16.38 o
  10  10   6       30.64       40.43      6.20 o
  12  10   6      197.24      211.62     12.54 o
  14  10   6      100.90      117.03     12.67 o
 -15  11   6      230.36      290.60     44.45 o
 -13  11   6        0.05       -3.90      6.75 o
 -11  11   6      165.31      179.77     15.65 o
  -9  11   6      231.50      233.95     16.54 o
  -7  11   6       36.74       42.51      6.20 o
  -5  11   6      139.85      125.42      6.46 o
  -3  11   6     2672.02     2424.67     31.91 o
  -1  11   6      180.23      182.07     10.38 o
   1  11   6     1336.28     1275.38     19.59 o
   3  11   6     1288.56     1290.65     19.27 o
   5  11   6      623.50      592.17     16.62 o
   7  11   6      488.04      444.62     15.20 o
   9  11   6      115.02      129.84      8.71 o
  11  11   6       86.02       96.99      8.71 o
  13  11   6       20.14       14.80      6.80 o
 -14  12   6        0.95       14.04      9.93 o
 -12  12   6       89.95      101.46     13.99 o
 -10  12   6       96.87       93.81     11.58 o
  -8  12   6       89.90       66.08     14.04 o
  -6  12   6      762.08      697.09     12.06 o
  -4  12   6      855.44      684.36     12.97 o
  -2  12   6        5.74        7.02      5.85 o
   0  12   6      635.12      617.10     18.97 o
   2  12   6      406.52      353.13     11.31 o
   4  12   6      780.33      778.65     18.43 o
   6  12   6       99.75       83.17      7.57 o
   8  12   6      377.44      376.67     13.65 o
  10  12   6      147.94      160.33      9.89 o
  12  12   6       71.76       60.48      7.54 o
 -15  13   6       88.08      127.51     16.54 o
 -13  13   6       19.73       41.53      9.26 o
 -11  13   6        0.16        1.17      8.27 o
  -9  13   6      246.36      209.97     15.65 o
  -7  13   6        5.05       24.06      5.76 o
  -5  13   6        0.02        2.64      4.05 o
  -3  13   6      684.69      707.67     13.67 o
  -1  13   6      389.14      432.86     16.54 o
   1  13   6      663.91      597.01     14.73 o
   3  13   6       12.84        4.68      5.51 o
   5  13   6      159.99      162.42      9.45 o
   7  13   6      272.22      240.53     12.16 o
   9  13   6      639.50      602.22     18.40 o
  11  13   6       13.72        0.78      5.40 o
  13  13   6       23.30       22.50     23.40 o
 -14  14   6        2.21       18.72      9.93 o
 -12  14   6       27.49       47.41     12.32 o
 -10  14   6      313.57      338.39     21.51 o
  -8  14   6      328.17      299.62     18.20 o
  -6  14   6       18.57       19.79      4.76 o
  -4  14   6     1044.14      930.99     13.19 o
  -2  14   6     3178.91     2995.15     64.66 o
   0  14   6        0.85       33.27      7.31 o
   2  14   6      163.47      169.79      8.10 o
   4  14   6       32.94       28.81      5.87 o
   6  14   6       36.44       37.62      5.76 o
   8  14   6      355.17      355.48     13.65 o
  10  14   6       14.50       12.44      4.90 o
  12  14   6       76.05       84.64     10.29 o
 -13  15   6        5.00        0.55      7.85 o
 -11  15   6       58.75       92.56     13.99 o
  -9  15   6        1.17       10.24      6.02 o
  -7  15   6      241.32      248.09     13.51 o
  -5  15   6        0.97        1.79      3.20 o
  -3  15   6      593.82      602.20     13.78 o
  -1  15   6     1715.94     1632.33     34.62 o
   1  15   6      153.28      154.06      9.29 o
   3  15   6        4.29       10.53      5.85 o
   5  15   6       69.92       77.35      7.02 o
   7  15   6      131.25      161.05     11.20 o
   9  15   6        0.05        2.52      4.28 o
  11  15   6       82.08       83.49      9.85 o
 -12  16   6      330.37      352.90     23.94 o
 -10  16   6       48.21       65.38     11.58 o
  -8  16   6      210.46      221.81     17.31 o
  -6  16   6      990.32      857.53     23.84 o
  -4  16   6      599.61      522.52     19.49 o
  -2  16   6      338.75      306.62     13.01 o
   0  16   6      256.31      200.39     28.07 o
   2  16   6      205.26      173.47      9.26 o
   4  16   6      181.38      171.83     10.81 o
   6  16   6      213.66      194.92     10.19 o
   8  16   6      240.60      235.67     13.92 o
  10  16   6      201.30      218.38     14.86 o
  12  16   6      190.06      199.82     14.86 o
 -13  17   6       67.34       76.00     12.93 o
 -11  17   6      475.02      503.27     28.12 o
  -9  17   6      127.49      125.04     13.99 o
  -7  17   6      291.96      270.11     14.86 o
  -5  17   6      408.36      367.98     23.00 o
  -3  17   6      277.09      270.69     19.14 o
  -1  17   6      123.96      107.82      9.93 o
   1  17   6     1191.95     1133.57     22.63 o
   3  17   6      397.20      415.92     39.77 o
   5  17   6       12.30        7.35      3.97 o
   7  17   6      152.16      156.59     10.19 o
   9  17   6        0.95       20.92      5.48 o
  11  17   6      258.52      286.29     17.46 o
 -12  18   6      132.67      145.05     17.31 o
 -10  18   6      175.38      215.29     31.58 o
  -8  18   6      185.52      177.33     22.23 o
  -6  18   6      101.50      110.89      9.02 o
  -4  18   6       43.13       35.97      6.20 o
  -2  18   6      422.78      400.31     16.10 o
   0  18   6      154.68      164.69     10.81 o
   2  18   6      127.80      124.71     15.21 o
   4  18   6       29.87       31.14      5.90 o
   6  18   6      106.43      116.74      8.44 o
   8  18   6      138.83      151.04     10.43 o
  10  18   6       71.58       79.74      9.40 o
 -11  19   6       11.80       15.21      9.93 o
  -9  19   6       44.01       76.69     13.23 o
  -7  19   6        0.81        6.85      5.76 o
  -5  19   6       76.69      102.77      9.85 o
  -3  19   6        7.18       14.20      5.76 o
  -1  19   6      129.71      153.33     10.64 o
   1  19   6        0.19       -5.85      6.62 o
   3  19   6      135.12      118.56      9.85 o
   5  19   6      923.68      963.51     26.40 o
   7  19   6        0.83        6.43      4.56 o
   9  19   6      139.56      201.24     12.71 o
 -10  20   6       26.90       28.07     15.21 o
  -8  20   6      150.40      192.91     26.22 o
  -6  20   6       31.03       23.71      6.48 o
  -4  20   6       50.25       64.06      9.03 o
  -2  20   6      269.24      242.28     23.40 o
   0  20   6       73.89       75.09     13.18 o
   2  20   6       65.94       67.70     10.66 o
   4  20   6      106.05      102.50      9.26 o
   6  20   6       55.16       48.50      7.57 o
   8  20   6      212.03      227.01     15.14 o
  10  20   6      281.14      308.39     18.91 o
 -11  21   6       12.65       22.81     10.53 o
  -9  21   6       33.36       25.86      9.40 o
  -7  21   6       31.09       36.71     10.66 o
  -5  21   6        7.32       10.03      7.88 o
  -3  21   6       79.41       68.16      8.77 o
  -1  21   6        5.98       10.14      5.40 o
   1  21   6      113.16      124.39     13.23 o
   3  21   6       95.01      107.19      9.85 o
   5  21   6      315.05      340.14     17.07 o
   7  21   6       74.33       71.37     11.58 o
   9  21   6       29.37       45.68      8.93 o
 -10  22   6       12.52       26.63     10.66 o
  -8  22   6       64.63       67.00     25.73 o
  -6  22   6      163.96      176.70     16.54 o
  -4  22   6        4.29       12.48      6.75 o
  -2  22   6       25.08       28.33      6.48 o
   0  22   6       52.44       45.95      6.81 o
   2  22   6        0.28       -2.34      6.62 o
   4  22   6        4.57       11.36      7.09 o
   6  22   6      142.20      130.76     16.38 o
   8  22   6      194.09      169.62     14.36 o
  -9  23   6        0.19       12.12      8.99 o
  -7  23   6       26.36       25.37     10.66 o
  -5  23   6        1.60        7.35      5.76 o
  -3  23   6      277.63      290.39     16.10 o
  -1  23   6       27.66       36.33      7.13 o
   1  23   6        0.02        9.36      7.79 o
   3  23   6        0.05       -7.41      7.41 o
   5  23   6      387.64      389.21     23.94 o
   7  23   6       75.73       53.73     26.90 o
  -8  24   6        9.97        5.94     14.04 o
  -6  24   6        2.37       28.79     10.66 o
  -4  24   6       74.91       73.52      9.85 o
  -2  24   6       11.36       19.89     21.06 o
   0  24   6       19.71       31.58      9.93 o
   2  24   6       17.58       16.80      8.99 o
   4  24   6      531.11      511.26     27.26 o
   6  24   6       45.89       58.86     11.58 o
  -7  25   6       57.71       64.87     13.23 o
  -5  25   6      368.54      401.15     25.60 o
  -3  25   6       47.19       39.41     10.66 o
  -1  25   6      210.97      196.52     18.20 o
   1  25   6      341.56      380.89     23.94 o
   3  25   6      324.67      332.04     22.98 o
   5  25   6      405.23      398.52     28.07 o
  -6  26   6        5.46        0.00     11.70 o
  -4  26   6        6.31       10.85      9.36 o
  -2  26   6        1.69        0.00      8.27 o
   0  26   6        2.97       24.56      9.52 o
   2  26   6        6.20       -5.32      8.99 o
   4  26   6       21.80       30.41     16.38 o
  -3  27   6       41.86       49.13     16.38 o
  -1  27   6      100.55      108.88     16.30 o
   1  27   6      341.64      363.11     24.65 o
   3  27   6        0.10        4.68     14.04 o
 -17   1   7        0.47       -8.77     10.53 o
 -15   1   7      270.12      264.36     21.06 o
 -13   1   7     1125.38     1193.17     38.05 o
 -11   1   7       19.50       30.41      8.27 o
  -9   1   7      660.28      612.95     21.51 o
  -7   1   7      188.87      232.93     11.58 o
  -5   1   7     1149.58     1368.04     11.88 o
  -3   1   7     1763.06     1899.60     12.79 o
  -1   1   7      560.94      605.10      4.62 o
   1   1   7       21.22       43.00      4.07 o
   3   1   7     2889.64     3160.46     22.82 o
   5   1   7       16.94       28.68      2.61 o
   7   1   7      118.62      106.76      5.41 o
   9   1   7      586.65      515.81     12.02 o
  11   1   7        6.66       17.03      5.17 o
  13   1   7       35.62       44.96     10.47 o
  15   1   7       22.02       19.65      7.79 o
 -16   2   7        2.45        9.94     17.55 o
 -14   2   7       78.60       75.94     12.87 o
 -12   2   7      208.31      212.27     24.56 o
 -10   2   7       53.94       25.73      6.62 o
  -8   2   7      443.04      463.52     17.31 o
  -6   2   7      900.91     1023.68     15.21 o
  -4   2   7      603.07      653.13      7.71 o
  -2   2   7     1831.86     1912.74     10.70 o
   0   2   7     9801.71    10589.79     42.55 o
   2   2   7      433.24      455.02      6.91 o
   4   2   7      649.68      624.12      9.46 o
   6   2   7      882.75      982.57     13.73 o
   8   2   7      249.67      244.71      7.92 o
  10   2   7        9.43       16.68      3.58 o
  12   2   7      241.42      226.19     12.54 o
  14   2   7       37.23       40.82      9.45 o
 -15   3   7      487.13      511.94     27.26 o
 -13   3   7       44.94       74.92     28.07 o
 -11   3   7       23.73       38.64      8.27 o
  -9   3   7     1477.68     1449.35     33.09 o
  -7   3   7     2698.07     2594.90     30.60 o
  -5   3   7       20.11       74.60      4.13 o
  -3   3   7       52.60       59.92      2.71 o
  -1   3   7     3362.35     3491.34     24.51 o
   1   3   7     2767.65     2975.50     14.72 o
   3   3   7       70.07       56.68      4.05 o
   5   3   7      218.82      203.12      6.64 o
   7   3   7      169.58      162.84      6.32 o
   9   3   7       21.49       20.48      3.58 o
  11   3   7       45.68       40.42      5.26 o
  13   3   7        0.26       -0.43      5.04 o
 -16   4   7      235.53      251.11     20.63 o
 -14   4   7        7.30       13.78      7.31 o
 -12   4   7       53.26       73.86      9.93 o
 -10   4   7        1.19        4.68      6.62 o
  -8   4   7     2040.66     1894.53     28.79 o
  -6   4   7     1130.97     1019.05     11.17 o
  -4   4   7     7849.71     8359.53     59.09 o
  -2   4   7      128.30      121.75      2.64 o
   0   4   7     2067.41     2261.90     15.94 o
   2   4   7      118.24       95.20      3.65 o
   4   4   7        4.24        5.32      1.61 o
   6   4   7      195.87      189.97      7.23 o
   8   4   7        6.85       12.30      2.93 o
  10   4   7      148.12      152.62      8.05 o
  12   4   7        2.84        7.20      4.28 o
  14   4   7       86.23       96.03     10.81 o
 -15   5   7       38.32       43.47      9.93 o
 -13   5   7       69.00       65.59     11.58 o
 -11   5   7      298.23      333.42     18.20 o
  -9   5   7       21.60       20.82      4.81 o
  -7   5   7      130.26      129.48     11.22 o
  -5   5   7     4175.17     4606.17     41.91 o
  -3   5   7      640.17      765.32      7.04 o
  -1   5   7        0.00        3.31      1.03 o
   1   5   7      203.28      215.48      4.27 o
   3   5   7       40.31       35.85      2.41 o
   5   5   7     1830.12     1761.92     17.33 o
   7   5   7       75.50       82.11      5.10 o
   9   5   7       19.15       21.99      3.49 o
  11   5   7        9.50       11.06      4.65 o
  13   5   7      429.59      494.66     19.27 o
 -16   6   7        6.88        2.81      7.79 o
 -14   6   7      209.82      180.92     17.31 o
 -12   6   7       19.27       16.38     14.04 o
 -10   6   7        1.78        3.62      5.76 o
  -8   6   7        4.11        5.85      4.96 o
  -6   6   7        4.49       13.03      1.53 o
  -4   6   7      437.84      411.65      8.18 o
  -2   6   7       32.98       51.96      2.81 o
   0   6   7     5416.06     6112.25     29.60 o
   2   6   7      946.45     1142.08     10.88 o
   4   6   7       52.84       56.91      4.01 o
   6   6   7      176.46      186.09      6.32 o
   8   6   7      329.02      327.89      9.21 o
  10   6   7      133.64      134.69      7.90 o
  12   6   7       20.51       18.85      5.48 o
  14   6   7      116.55      113.29     13.47 o
 -15   7   7        0.16       -6.76      7.31 o
 -13   7   7      318.32      340.88     21.51 o
 -11   7   7       49.19       44.36      7.57 o
  -9   7   7       70.77       67.30      8.99 o
  -7   7   7     2462.03     2289.21     31.95 o
  -5   7   7      180.41      266.36      5.96 o
  -3   7   7     3693.56     4016.12     23.47 o
  -1   7   7      717.55      794.26     10.41 o
   1   7   7     2948.50     3009.43     17.31 o
   3   7   7        3.99        1.51      2.01 o
   5   7   7       29.19       35.76      3.40 o
   7   7   7      287.19      266.78      8.12 o
   9   7   7      503.29      481.91     13.79 o
  11   7   7       21.95       24.05      4.85 o
  13   7   7        0.39       10.36      7.48 o
 -16   8   7       47.40       43.73     10.66 o
 -14   8   7      415.84      449.38     26.47 o
 -12   8   7        1.57        8.19      6.62 o
 -10   8   7      189.19      140.87     26.90 o
  -8   8   7      571.43      531.57     21.51 o
  -6   8   7     2290.49     2188.69     15.44 o
  -4   8   7     2466.75     2334.75     19.49 o
  -2   8   7      549.49      463.05     17.36 o
   0   8   7       11.96       15.29      2.36 o
   2   8   7      999.03     1102.97     12.16 o
   4   8   7      352.71      394.23      8.78 o
   6   8   7     2050.79     1847.34     20.15 o
   8   8   7        3.35        9.83      3.09 o
  10   8   7       30.39       31.88      4.85 o
  12   8   7       72.30       63.31      7.44 o
  14   8   7        6.28       -2.88      7.30 o
 -15   9   7        3.36       -5.20      7.31 o
 -13   9   7      434.47      416.91     24.81 o
 -11   9   7       92.65       86.23      9.26 o
  -9   9   7      986.72      869.69     28.12 o
  -7   9   7      945.43      939.86     21.61 o
  -5   9   7        7.76        1.90      1.83 o
  -3   9   7     5380.94     5389.53     46.25 o
  -1   9   7      458.11      567.45     14.64 o
   1   9   7      276.08      346.16      9.85 o
   3   9   7      657.76      719.59     13.26 o
   5   9   7     5155.66     4961.64     35.96 o
   7   9   7      205.78      204.97      8.47 o
   9   9   7       42.25       44.08      6.09 o
  11   9   7        0.23        3.74      4.45 o
  13   9   7        1.28       -5.76      5.76 o
 -14  10   7       35.84       20.20      9.36 o
 -12  10   7        3.17        9.36      6.75 o
 -10  10   7      313.73      264.00     17.31 o
  -8  10   7      309.99      224.98     11.65 o
  -6  10   7        1.34        3.90      2.03 o
  -4  10   7     1250.55     1179.35     14.92 o
  -2  10   7     1497.97     1474.66     14.43 o
   0  10   7     2144.70     2145.06     25.12 o
   2  10   7      404.96      513.82     10.79 o
   4  10   7       49.26       21.51      3.71 o
   6  10   7      601.69      596.40     13.94 o
   8  10   7     1224.41     1161.86     23.09 o
  10  10   7       65.31       51.38      6.53 o
  12  10   7        5.59        2.51      5.79 o
  14  10   7        9.74       16.38      9.36 o
 -15  11   7      184.60      221.24     19.85 o
 -13  11   7        0.40       16.51      7.13 o
 -11  11   7      104.57       98.62     12.32 o
  -9  11   7        0.00       21.06      8.27 o
  -7  11   7      240.63      200.05     11.20 o
  -5  11   7      557.89      562.49     10.96 o
  -3  11   7     2086.22     1841.37     28.36 o
  -1  11   7      384.48      422.28     14.89 o
   1  11   7      255.09      215.50     10.41 o
   3  11   7     1939.51     1866.01     28.70 o
   5  11   7       21.55       22.95      4.81 o
   7  11   7      556.38      509.10     14.89 o
   9  11   7       89.18       98.34      7.84 o
  11  11   7       22.40       19.35      5.04 o
  13  11   7       33.31       46.62      9.93 o
 -14  12   7       79.41       88.79     13.99 o
 -12  12   7      680.50      698.92     25.19 o
 -10  12   7      225.07      231.82     16.54 o
  -8  12   7       12.28       14.04      5.40 o
  -6  12   7      393.95      367.26      9.02 o
  -4  12   7        4.90        7.76      2.73 o
  -2  12   7      804.78      715.94     14.74 o
   0  12   7      100.99       88.83      5.76 o
   2  12   7     1515.91     1414.27     28.94 o
   4  12   7     1462.14     1438.18     22.18 o
   6  12   7       63.08       52.92      5.48 o
   8  12   7       17.53       16.56      4.28 o
  10  12   7      108.39       95.46     12.02 o
  12  12   7        0.74       -1.85      4.90 o
 -15  13   7      228.04      254.68     22.29 o
 -13  13   7      170.13      167.82     14.36 o
 -11  13   7      150.09      188.40     16.54 o
  -9  13   7        2.36        6.68     10.53 o
  -7  13   7       57.07       44.87      4.87 o
  -5  13   7     1885.77     1601.94     18.85 o
  -3  13   7       13.39       10.84      2.95 o
  -1  13   7      140.13      125.44      9.93 o
   1  13   7     1087.31      999.85     19.59 o
   3  13   7       51.23       36.51      5.74 o
   5  13   7      239.98      246.94     11.65 o
   7  13   7      120.85      127.73      8.44 o
   9  13   7       69.42       61.77      7.10 o
  11  13   7       56.77       54.86      7.26 o
  13  13   7        0.97      -11.70     11.70 o
 -14  14   7       49.18       61.32     10.29 o
 -12  14   7       47.77       87.47     32.75 o
 -10  14   7      640.11      658.09     28.91 o
  -8  14   7      145.95      167.71      9.91 o
  -6  14   7      498.84      512.47     10.94 o
  -4  14   7      637.02      666.20     10.90 o
  -2  14   7     2076.36     2019.34     23.73 o
   0  14   7     2584.71     2316.44     30.83 o
   2  14   7      132.64      112.32      7.57 o
   4  14   7       11.86        8.19      3.51 o
   6  14   7       74.94       59.29      6.75 o
   8  14   7        4.69       10.53      4.68 o
  10  14   7        1.22       -1.70      4.38 o
  12  14   7        3.68        7.46      6.48 o
 -13  15   7       11.77        8.58      6.75 o
 -11  15   7        2.36       42.11     11.58 o
  -9  15   7       71.61       74.94     11.58 o
  -7  15   7      185.01      174.82     12.16 o
  -5  15   7       32.92       19.10      4.11 o
  -3  15   7       87.55       98.26      6.08 o
  -1  15   7       48.98       41.72      7.31 o
   1  15   7      275.74      257.20     10.64 o
   3  15   7      593.52      515.31     16.98 o
   5  15   7       32.61       39.59      5.40 o
   7  15   7       37.91       40.54      6.09 o
   9  15   7        0.20        1.29      4.11 o
  11  15   7       21.40       20.78      7.13 o
 -14  16   7       73.86       81.88     21.06 o
 -12  16   7       28.89       37.43     11.58 o
 -10  16   7       39.52       30.41      9.93 o
  -8  16   7        1.13        3.12     14.04 o
  -6  16   7       98.65      111.34      8.44 o
  -4  16   7        6.80       12.44      5.06 o
  -2  16   7      234.87      190.32     10.81 o
   0  16   7       36.93       34.88      5.76 o
   2  16   7      176.38      168.03      9.26 o
   4  16   7      132.18      113.06      9.26 o
   6  16   7       19.38       15.27      4.90 o
   8  16   7       12.42       16.63      4.85 o
  10  16   7      382.27      380.48     16.31 o
  12  16   7       75.34       59.59     12.87 o
 -13  17   7      269.94      323.63     30.41 o
 -11  17   7       25.06       22.23      9.93 o
  -9  17   7      112.37      127.42     14.89 o
  -7  17   7      285.10      277.95     15.27 o
  -5  17   7      551.73      541.79     22.38 o
  -3  17   7      100.30      104.02      8.93 o
  -1  17   7        1.05        4.34      5.61 o
   1  17   7       12.77       19.08      4.57 o
   3  17   7      258.84      227.70     12.01 o
   5  17   7       38.98       44.63      6.09 o
   7  17   7      220.68      207.81     11.07 o
   9  17   7        0.02        0.62      4.90 o
  11  17   7        6.00        2.34      8.27 o
 -12  18   7      706.36      704.82     34.74 o
 -10  18   7      566.36      616.03     30.57 o
  -8  18   7      306.47      299.47     19.85 o
  -6  18   7       51.54       39.57      7.57 o
  -4  18   7        0.03        4.68      5.40 o
  -2  18   7      199.68      194.90     11.52 o
   0  18   7       15.24       12.12      4.38 o
   2  18   7      161.90      169.48     13.99 o
   4  18   7      275.37      274.15     20.85 o
   6  18   7       49.81       55.63      6.35 o
   8  18   7      157.53      163.20     12.46 o
  10  18   7        7.88        6.66      6.20 o
 -11  19   7      157.46      169.27     17.31 o
  -9  19   7      397.03      412.85     25.60 o
  -7  19   7        2.55       10.18      6.48 o
  -5  19   7      293.28      306.13     15.27 o
  -3  19   7      155.82      140.83     12.57 o
  -1  19   7        6.76       13.74      5.99 o
   1  19   7        2.20        3.51      6.62 o
   3  19   7        3.03        3.51      7.44 o
   5  19   7        1.09        6.68      5.99 o
   7  19   7      223.78      226.55     12.24 o
   9  19   7       86.80       84.89     10.64 o
 -10  20   7        1.48       -8.99      8.99 o
  -8  20   7      699.97      732.23     26.54 o
  -6  20   7      105.21      101.20     10.29 o
  -4  20   7      166.46      179.16     12.01 o
  -2  20   7       35.66       52.33      8.47 o
   0  20   7      258.28      264.62     18.72 o
   2  20   7       14.77       18.98      8.19 o
   4  20   7       72.79       64.70      8.63 o
   6  20   7       11.58        0.17      5.76 o
   8  20   7        1.73       13.37      6.81 o
  10  20   7      149.38      166.10     25.73 o
 -11  21   7       59.85       67.42     10.64 o
  -9  21   7       10.62       21.91      8.99 o
  -7  21   7        0.62        9.90     10.66 o
  -5  21   7      149.87      144.77     11.65 o
  -3  21   7      121.77      110.39     10.29 o
  -1  21   7        1.58       10.53      6.89 o
   1  21   7       12.26        9.10      8.19 o
   3  21   7      108.54      103.55      9.85 o
   5  21   7       12.49       10.53      5.76 o
   7  21   7       25.54       11.06     19.89 o
   9  21   7        6.25       25.73     14.04 o
 -10  22   7        0.05       10.42     14.04 o
  -8  22   7       16.42       24.17      9.52 o
  -6  22   7       68.34      102.03     14.55 o
  -4  22   7      699.67      717.53     25.12 o
  -2  22   7       20.21       37.64      7.67 o
   0  22   7      125.07      138.78     11.40 o
   2  22   7        3.52       11.70     11.70 o
   4  22   7      126.56      122.06     11.20 o
   6  22   7        0.14       -3.51      6.62 o
   8  22   7       36.99       53.59     12.32 o
  -9  23   7      211.83      206.84     18.97 o
  -7  23   7      131.00      173.16     18.20 o
  -5  23   7       23.82       34.95      7.57 o
  -3  23   7       40.82       22.37      7.96 o
  -1  23   7      378.64      402.79     18.22 o
   1  23   7        0.48        7.02     11.70 o
   3  23   7        0.36       -2.34      5.21 o
   5  23   7      219.72      249.07     20.63 o
   7  23   7       27.39       17.82     26.90 o
  -8  24   7       56.19       55.00     11.58 o
  -6  24   7      288.68      288.83     22.29 o
  -4  24   7        0.33       13.72      6.48 o
  -2  24   7       59.19       37.27     11.70 o
   0  24   7      247.90      283.90     20.63 o
   2  24   7       11.82       11.70      8.27 o
   4  24   7        7.64       15.95      8.13 o
   6  24   7        4.69       -6.24     14.04 o
  -7  25   7        8.09       21.06     15.21 o
  -5  25   7       47.71       60.51     26.90 o
  -3  25   7      137.86      141.58     15.65 o
  -1  25   7        2.21       12.28     17.55 o
   1  25   7       52.80       65.28     12.32 o
   3  25   7        3.80       -4.68      7.31 o
   5  25   7      220.29      241.76     20.63 o
  -6  26   7        1.58       -2.34      9.36 o
  -4  26   7       15.40        0.64      8.99 o
  -2  26   7        9.94        8.19     15.21 o
   0  26   7       48.51       52.32     19.89 o
   2  26   7       70.72       73.06     15.21 o
   4  26   7      216.25      226.93     28.07 o
  -3  27   7       41.42       39.77     16.38 o
  -1  27   7      118.02      159.09     25.73 o
   1  27   7       18.61       16.38     11.70 o
 -16   0   8      151.80      145.05     23.40 o
 -14   0   8     1048.19     1120.62     53.81 o
 -12   0   8      891.38      769.70     39.77 o
 -10   0   8      848.87      767.36     35.09 o
  -8   0   8    16516.89    15632.57    135.69 o
  -6   0   8      376.32      320.79     11.58 o
  -4   0   8     4026.02     4688.54     37.46 o
  -2   0   8    10840.20    11449.51     73.89 o
   0   0   8    15373.98    16876.49     74.22 o
   2   0   8     2938.18     3077.65     20.26 o
   4   0   8      131.82      190.93      7.94 o
   6   0   8      775.03      573.95     15.62 o
   8   0   8     1104.00     1114.81     24.01 o
  10   0   8       97.53      120.66      9.51 o
  12   0   8      499.12      515.72     26.31 o
  14   0   8       15.90       34.12     17.55 o
 -17   1   8       42.29       27.95     19.89 o
 -15   1   8       11.50       14.04     21.06 o
 -13   1   8        0.25        3.90      7.31 o
 -11   1   8        5.03       32.38      7.31 o
  -9   1   8     4034.08     3538.30     58.49 o
  -7   1   8      195.35      206.31     10.66 o
  -5   1   8     1384.12     1462.81     12.55 o
  -3   1   8      160.33      172.46      3.76 o
  -1   1   8      447.38      539.19      7.69 o
   1   1   8     4539.28     4816.71     24.16 o
   3   1   8      704.14      720.62      9.74 o
   5   1   8      126.62      174.52      5.77 o
   7   1   8      122.52      133.03      5.77 o
   9   1   8        0.12       10.02      3.31 o
  11   1   8        0.00        2.46      4.90 o
  13   1   8       63.46       69.41      8.06 o
 -16   2   8       37.99       27.56     23.40 o
 -14   2   8      711.29      682.13     29.78 o
 -12   2   8      368.55      368.92     19.85 o
 -10   2   8        1.10        7.35      5.61 o
  -8   2   8     1968.24     1699.06     27.99 o
  -6   2   8      730.30      840.99     13.96 o
  -4   2   8      965.36     1089.78      9.29 o
  -2   2   8     2561.54     2724.13     16.03 o
   0   2   8     9496.92    10436.66     59.90 o
   2   2   8     2503.68     2557.08     24.33 o
   4   2   8      211.54      214.50      5.91 o
   6   2   8      687.45      612.78     11.21 o
   8   2   8        4.33        3.90      2.78 o
  10   2   8      299.26      297.78      9.81 o
  12   2   8       19.15       23.42      5.80 o
  14   2   8        6.08        5.35      5.33 o
 -15   3   8      280.18      319.45     23.16 o
 -13   3   8      397.74      373.10     26.90 o
 -11   3   8       77.92       75.16      9.93 o
  -9   3   8      299.17      247.24     13.99 o
  -7   3   8     1461.67     1275.52     29.80 o
  -5   3   8      261.01      219.01      5.43 o
  -3   3   8     1228.90     1383.35     10.90 o
  -1   3   8      593.55      692.57     10.92 o
   1   3   8    13922.60    15258.66    102.51 o
   3   3   8      217.75      291.37      7.84 o
   5   3   8      134.78      170.75      5.77 o
   7   3   8     1383.48     1269.76     17.18 o
   9   3   8       90.83       97.63      6.00 o
  11   3   8       63.21       64.92      6.02 o
  13   3   8      212.10      192.70     12.47 o
 -16   4   8       81.63       94.05     14.04 o
 -14   4   8      260.55      251.20     18.97 o
 -12   4   8        2.70       14.30      8.19 o
 -10   4   8      763.50      645.01     23.16 o
  -8   4   8      149.15      146.85      8.49 o
  -6   4   8       67.93       80.55      3.73 o
  -4   4   8     3412.96     3755.07     19.26 o
  -2   4   8      910.30     1028.28      8.05 o
   0   4   8       28.26       29.11      1.42 o
   2   4   8     1549.31     1480.94     14.04 o
   4   4   8      404.85      422.78      9.35 o
   6   4   8     1527.47     1485.49     17.85 o
   8   4   8      485.61      494.08     11.44 o
  10   4   8      679.66      624.77     16.62 o
  12   4   8      199.43      197.91     16.21 o
  14   4   8       69.98       61.16      8.93 o
 -15   5   8      101.56      102.28     32.75 o
 -13   5   8       11.20       10.29     18.72 o
 -11   5   8        0.09        3.01      5.61 o
  -9   5   8     1598.88     1457.54     27.44 o
  -7   5   8      521.67      497.42     14.36 o
  -5   5   8      567.78      508.64     11.05 o
  -3   5   8     1118.22     1067.41      8.99 o
  -1   5   8       26.25       24.73      1.77 o
   1   5   8      181.98      186.78      4.03 o
   3   5   8        1.64        6.65      2.62 o
   5   5   8      785.49      836.50     13.85 o
   7   5   8        0.01        3.60      2.61 o
   9   5   8     1073.84     1033.60     17.36 o
  11   5   8      133.45      120.56      7.72 o
  13   5   8       35.96       39.68      7.54 o
 -16   6   8        0.73       -8.77     10.53 o
 -14   6   8       96.77      111.94     13.99 o
 -12   6   8        2.13       -1.75     11.70 o
 -10   6   8       12.36       10.14      5.40 o
  -8   6   8      143.81       87.92     11.81 o
  -6   6   8      467.38      442.43     14.89 o
  -4   6   8     1633.50     1551.88     14.43 o
  -2   6   8     1225.85     1365.91     10.55 o
   0   6   8      636.79      744.48      8.85 o
   2   6   8       97.12      112.78      3.45 o
   4   6   8       59.55       52.25      3.40 o
   6   6   8       82.71       77.71      4.85 o
   8   6   8      257.96      269.47      8.82 o
  10   6   8       12.38        6.16      4.36 o
  12   6   8       48.95       48.75      7.54 o
  14   6   8       14.56       20.23      7.13 o
 -15   7   8        3.25        1.70      8.99 o
 -13   7   8       87.57       86.31     12.32 o
 -11   7   8      445.59      455.25     17.98 o
  -9   7   8        0.20       -1.17      5.85 o
  -7   7   8     2047.34     1917.70     29.24 o
  -5   7   8     1485.97     1604.15     13.80 o
  -3   7   8     3996.94     3833.62     23.82 o
  -1   7   8       34.96       17.18      1.65 o
   1   7   8      115.61      158.15      4.27 o
   3   7   8     2318.80     2271.40     19.39 o
   5   7   8       11.46       13.17      2.47 o
   7   7   8      320.54      293.05      9.53 o
   9   7   8        5.05        6.33      3.65 o
  11   7   8      167.55      142.90      8.95 o
  13   7   8       41.66       18.72      7.79 o
 -16   8   8       17.45       34.42     12.87 o
 -14   8   8        9.75       16.59      8.99 o
 -12   8   8       87.18      106.02     16.38 o
 -10   8   8      105.67      127.47      9.45 o
  -8   8   8       23.42       18.55      5.76 o
  -6   8   8       13.55       18.36      1.86 o
  -4   8   8       45.82       84.73      3.69 o
  -2   8   8        7.20        3.51      2.34 o
   0   8   8      134.84      182.16      6.58 o
   2   8   8      613.82      659.58      9.32 o
   4   8   8       47.81       53.64      3.80 o
   6   8   8      501.38      490.70     10.67 o
   8   8   8        8.76       12.61      3.09 o
  10   8   8       11.42        9.63      3.65 o
  12   8   8       82.60       87.24     10.09 o
  14   8   8        1.38        1.07      6.48 o
 -15   9   8       63.23       94.43     31.58 o
 -13   9   8      281.98      265.07     22.23 o
 -11   9   8       53.58       55.16      7.57 o
  -9   9   8      161.79      125.78     12.32 o
  -7   9   8      325.03      268.31     11.36 o
  -5   9   8      534.95      532.21     10.18 o
  -3   9   8      539.27      588.24     10.17 o
  -1   9   8       29.46       20.81      2.13 o
   1   9   8        5.70       17.91      2.37 o
   3   9   8       43.15       36.91      3.24 o
   5   9   8       40.01       42.48      4.19 o
   7   9   8      162.25      170.05      7.28 o
   9   9   8      222.86      230.63     11.96 o
  11   9   8        2.17        1.08      5.74 o
  13   9   8       13.96       13.86      7.21 o
 -14  10   8      170.12      169.95     25.73 o
 -12  10   8      147.88      180.03     13.01 o
 -10  10   8       64.08       48.86      8.99 o
  -8  10   8      163.26      128.76      9.45 o
  -6  10   8     1160.56     1092.10     16.48 o
  -4  10   8     1700.04     1549.44     15.79 o
  -2  10   8      186.35      210.95      9.55 o
   0  10   8       86.69       97.71      5.76 o
   2  10   8      101.17       83.57      4.90 o
   4  10   8      200.78      196.67      7.23 o
   6  10   8     1688.05     1540.34     21.71 o
   8  10   8       55.18       63.27      6.02 o
  10  10   8      177.05      156.34     10.53 o
  12  10   8      181.38      190.93     11.96 o
 -15  11   8        0.94       32.93     10.66 o
 -13  11   8      133.17      138.54     15.01 o
 -11  11   8        1.99        8.02      9.36 o
  -9  11   8       50.49       73.59     10.66 o
  -7  11   8     1180.14     1048.54     23.84 o
  -5  11   8      645.97      535.84     11.49 o
  -3  11   8     5293.55     5147.33     33.14 o
  -1  11   8      303.50      323.87     12.32 o
   1  11   8      237.47      187.18      8.49 o
   3  11   8      995.36      989.10     17.49 o
   5  11   8      285.81      232.95     12.49 o
   7  11   8      617.07      615.82     16.58 o
   9  11   8        0.35        3.74      4.81 o
  11  11   8        6.71        2.34      4.68 o
  13  11   8        0.02       -6.60      6.60 o
 -14  12   8      419.54      460.51     27.26 o
 -12  12   8      189.50      220.76     15.27 o
 -10  12   8       69.85       71.72     12.87 o
  -8  12   8      273.53      264.75     13.51 o
  -6  12   8      169.08      132.97      5.78 o
  -4  12   8     2041.15     2030.84     18.61 o
  -2  12   8     1431.10     1297.47     19.82 o
   0  12   8     1328.79     1353.16     22.41 o
   2  12   8        0.70       12.48      4.05 o
   4  12   8     2124.73     2082.01     26.78 o
   6  12   8        3.32        7.02      3.83 o
   8  12   8       31.84       32.21      5.85 o
  10  12   8       22.97       26.30      8.41 o
  12  12   8       22.99       26.90      6.35 o
 -15  13   8        3.15       24.11     10.66 o
 -13  13   8      371.65      416.88     21.13 o
 -11  13   8        5.10       15.34      9.36 o
  -9  13   8       38.75       31.58      8.27 o
  -7  13   8        0.00       -0.28      3.20 o
  -5  13   8      934.76      870.51     12.80 o
  -3  13   8      321.25      290.86     16.38 o
  -1  13   8      655.22      661.16     20.63 o
   1  13   8       20.76       17.87      4.38 o
   3  13   8     1905.58     1830.09     27.69 o
   5  13   8      125.28      118.09      7.07 o
   7  13   8      121.90      131.33      8.71 o
   9  13   8        0.58       13.26      5.17 o
  11  13   8      182.18      177.78     11.70 o
 -14  14   8        0.32       21.49      8.72 o
 -12  14   8     1968.28     2163.06     56.25 o
 -10  14   8        3.58       20.59      8.19 o
  -8  14   8        3.20        8.29      3.44 o
  -6  14   8        1.94        1.38      2.73 o
  -4  14   8      342.03      339.10      8.46 o
  -2  14   8     1841.45     1870.87     36.28 o
   0  14   8      621.20      558.28     16.10 o
   2  14   8     1049.84      894.89     19.15 o
   4  14   8      226.80      209.69     10.13 o
   6  14   8        0.24        1.35      3.29 o
   8  14   8        0.03       -3.42      4.28 o
  10  14   8        1.76       -6.20      6.20 o
  12  14   8       84.58       84.76     10.15 o
 -13  15   8       38.27       37.75      8.49 o
 -11  15   8     2143.97     2240.46     54.59 o
  -9  15   8      119.49      114.83     13.23 o
  -7  15   8       70.70       61.19      7.57 o
  -5  15   8      922.58      912.31     15.60 o
  -3  15   8      579.95      519.81     12.43 o
  -1  15   8      257.71      215.26     13.23 o
   1  15   8        5.05        7.92      3.59 o
   3  15   8       25.77       32.57      5.76 o
   5  15   8      472.20      461.23     15.20 o
   7  15   8        5.51       14.38      4.16 o
   9  15   8        0.26        3.60      4.28 o
  11  15   8      168.71      168.57     14.31 o
 -14  16   8        0.19       23.40     14.04 o
 -12  16   8        1.06       10.92      7.31 o
 -10  16   8      211.63      195.26     17.55 o
  -8  16   8      222.94      194.02     13.01 o
  -6  16   8      312.82      332.04     11.83 o
  -4  16   8      450.48      390.55     16.58 o
  -2  16   8       32.85       35.82      7.31 o
   0  16   8      545.93      579.83     16.85 o
   2  16   8       29.74       25.65      4.81 o
   4  16   8      390.54      407.63     16.10 o
   6  16   8       86.18       94.11      7.23 o
   8  16   8        4.93       18.53      4.85 o
  10  16   8      172.30      173.16     13.01 o
 -13  17   8       25.67       57.66     13.23 o
 -11  17   8        9.57        6.81     15.21 o
  -9  17   8      146.35      170.27     16.54 o
  -7  17   8      337.37      315.10     16.21 o
  -5  17   8      552.57      608.06     16.65 o
  -3  17   8       35.89       46.64      7.20 o
  -1  17   8        6.72        7.02      9.36 o
   1  17   8        2.73        9.36      4.96 o
   3  17   8        6.08       15.43      6.29 o
   5  17   8       42.73       53.70     11.00 o
   7  17   8      239.34      253.29     11.45 o
   9  17   8        1.67        0.39      5.40 o
  11  17   8       85.76      101.39     11.65 o
 -12  18   8        0.25        4.25     17.55 o
 -10  18   8      164.61      141.43     15.65 o
  -8  18   8        0.10        4.68     10.53 o
  -6  18   8       69.54       70.18      9.93 o
  -4  18   8       86.05       84.02      8.93 o
  -2  18   8      106.83       95.52      8.93 o
   0  18   8        3.12        5.15      4.81 o
   2  18   8      189.48      198.91     14.61 o
   4  18   8      480.23      491.98     28.84 o
   6  18   8        5.64       17.48      4.76 o
   8  18   8      310.11      301.69     12.94 o
  10  18   8        6.61       22.62      8.10 o
 -11  19   8      144.39      173.16     18.20 o
  -9  19   8       18.68        8.19      8.27 o
  -7  19   8       14.59       26.15      7.13 o
  -5  19   8       47.94       50.82      5.88 o
  -3  19   8      137.14      142.21     11.20 o
  -1  19   8       74.78       74.34      7.57 o
   1  19   8      587.96      560.39     23.94 o
   3  19   8      180.50      185.70     12.48 o
   5  19   8       16.76       14.94      6.20 o
   7  19   8        2.10       -2.09      4.90 o
   9  19   8        3.92       10.62      6.92 o
 -10  20   8        0.05       -8.27      8.27 o
  -8  20   8       61.36       69.63     19.89 o
  -6  20   8       65.45       66.27      9.74 o
  -4  20   8      334.70      315.43     15.72 o
  -2  20   8      622.95      666.32     22.03 o
   0  20   8      284.36      300.14     18.97 o
   2  20   8      151.47      148.23     13.99 o
   4  20   8        1.49       11.70      6.75 o
   6  20   8        2.65        5.46      6.25 o
   8  20   8       52.52       47.26     30.41 o
 -11  21   8        4.06       -5.10      8.99 o
  -9  21   8        6.51        1.17     12.87 o
  -7  21   8      996.00     1030.84     30.54 o
  -5  21   8      253.43      250.52     14.86 o
  -3  21   8       28.94       27.52      7.13 o
  -1  21   8      432.34      444.72     18.43 o
   1  21   8      431.26      451.15     23.94 o
   3  21   8        0.01        5.46      5.40 o
   5  21   8        7.36       28.85      9.52 o
   7  21   8       84.52      109.58     26.90 o
 -10  22   8       23.98       24.56      9.93 o
  -8  22   8        1.18        3.74      7.79 o
  -6  22   8        7.58        5.78      9.63 o
  -4  22   8      136.17      157.32     12.56 o
  -2  22   8      372.31      393.90     18.43 o
   0  22   8      109.98      113.68     10.64 o
   2  22   8      186.15      199.30     16.54 o
   4  22   8      202.94      206.52     13.67 o
   6  22   8        0.65        1.17      5.76 o
  -9  23   8      185.96      180.97     18.97 o
  -7  23   8      132.35      112.73     14.89 o
  -5  23   8      222.53      205.05     14.73 o
  -3  23   8        5.76       -3.96      6.20 o
  -1  23   8      590.59      560.05     21.88 o
   1  23   8        2.69       12.28      5.99 o
   3  23   8       46.55       49.27      7.88 o
   5  23   8      156.02      136.58     15.65 o
   7  23   8       32.00       11.70     14.04 o
  -8  24   8       69.42       84.37     24.56 o
  -6  24   8      485.58      473.78     21.95 o
  -4  24   8        7.77        2.15      6.48 o
  -2  24   8        3.59        4.86      6.20 o
   0  24   8      452.67      469.94     27.26 o
   2  24   8       40.69       31.38      7.13 o
   4  24   8       63.79       79.38     12.93 o
  -7  25   8      441.80      416.43     37.43 o
  -5  25   8       19.79       48.96      9.85 o
  -3  25   8       88.31       95.97     17.55 o
  -1  25   8       65.93       68.17     15.21 o
   1  25   8       19.55       36.49      9.52 o
   3  25   8       75.90       71.45     12.93 o
  -4  26   8        0.79       -8.99      8.99 o
  -2  26   8        0.00       -8.13      8.13 o
   0  26   8      430.09      415.19     25.60 o
   2  26   8       30.07       27.03     16.38 o
  -3  27   8        0.60       -2.34     11.70 o
  -1  27   8      230.84      247.99     28.07 o
   1  27   8      100.09       84.22     18.72 o
 -17   1   9        5.58       -7.79      7.79 o
 -15   1   9       54.76       81.71     25.73 o
 -13   1   9      306.67      308.97     19.85 o
 -11   1   9       55.58       82.95      9.93 o
  -9   1   9      824.13      665.76     21.51 o
  -7   1   9      720.02      758.40     16.21 o
  -5   1   9      312.88      308.37      5.52 o
  -3   1   9     1168.88     1260.82      9.82 o
  -1   1   9     3606.13     3720.35     22.59 o
   1   1   9     2630.71     2927.84     30.50 o
   3   1   9       74.56       74.84      3.49 o
   5   1   9      137.21      110.41      4.68 o
   7   1   9       15.01        5.52      2.62 o
   9   1   9      508.84      493.02     12.17 o
  11   1   9      281.46      308.76     19.92 o
  13   1   9      121.85      147.05     14.86 o
 -16   2   9      138.65      136.70     16.38 o
 -14   2   9       46.37       56.20      9.93 o
 -12   2   9      844.02      848.20     29.78 o
 -10   2   9      527.67      460.79     22.23 o
  -8   2   9      370.65      319.35     14.89 o
  -6   2   9     3483.29     3447.14     24.24 o
  -4   2   9       36.99       38.46      1.84 o
  -2   2   9      199.57      247.16      5.09 o
   0   2   9     1414.36     1616.82     17.57 o
   2   2   9       55.59       99.02      3.17 o
   4   2   9      800.71      791.86     11.29 o
   6   2   9      132.31      122.86      5.39 o
   8   2   9     1573.91     1495.52     19.85 o
  10   2   9       38.89       38.31      5.93 o
  12   2   9       10.65       11.70      5.07 o
  14   2   9       18.34       25.94      6.46 o
 -17   3   9       34.58       35.09     14.04 o
 -15   3   9      134.85      147.25     15.65 o
 -13   3   9      212.99      227.59     17.31 o
 -11   3   9      172.78      166.40     13.23 o
  -9   3   9      440.80      371.88     19.89 o
  -7   3   9        6.89       14.04      2.75 o
  -5   3   9      663.53      694.17      8.73 o
  -3   3   9      132.05      149.33      3.85 o
  -1   3   9      375.03      368.16      4.59 o
   1   3   9      396.64      363.27      4.85 o
   3   3   9        0.13        4.68      1.71 o
   5   3   9      277.29      352.82      8.49 o
   7   3   9      250.93      239.26      8.08 o
   9   3   9      444.06      394.06     11.15 o
  11   3   9       20.70       14.75      5.31 o
  13   3   9       90.15       91.16     11.14 o
 -16   4   9      111.32       90.41     13.99 o
 -14   4   9       32.53       26.90      9.93 o
 -12   4   9      165.05      171.96     14.89 o
 -10   4   9      409.95      365.10     18.20 o
  -8   4   9      412.58      406.26     11.70 o
  -6   4   9        0.88        1.84      2.03 o
  -4   4   9      607.48      700.63      7.99 o
  -2   4   9       50.32       84.04      2.56 o
   0   4   9     2065.30     2250.12     23.14 o
   2   4   9     3537.25     3477.63     24.22 o
   4   4   9      830.59      886.10     13.62 o
   6   4   9     1223.51     1143.76     16.10 o
   8   4   9     1549.09     1551.98     23.41 o
  10   4   9        0.00        0.88      3.89 o
  12   4   9      108.36       97.94      9.79 o
  14   4   9        5.20        4.47      5.35 o
 -15   5   9      716.16      796.60     34.74 o
 -13   5   9      157.56      174.22     17.55 o
 -11   5   9        0.41        7.35      5.61 o
  -9   5   9        0.11       -3.12      4.05 o
  -7   5   9      494.04      421.13      8.70 o
  -5   5   9     3948.47     3798.16     25.28 o
  -3   5   9     2952.81     3290.48     17.80 o
  -1   5   9     2547.71     2610.50     14.22 o
   1   5   9       56.80       68.61      2.45 o
   3   5   9     1359.11     1287.95     13.76 o
   5   5   9     1418.28     1375.76     18.50 o
   7   5   9      477.49      471.65     11.15 o
   9   5   9       83.30       76.51      5.57 o
  11   5   9       16.70        8.48      4.34 o
  13   5   9        1.97        7.42      5.88 o
 -16   6   9        2.60        6.24      7.31 o
 -14   6   9        0.45       -2.08      7.31 o
 -12   6   9        1.05       -1.67      5.61 o
 -10   6   9      123.13       87.52      8.10 o
  -8   6   9       14.29        6.32      4.81 o
  -6   6   9      364.39      405.72      8.13 o
  -4   6   9     3321.26     3379.59     20.27 o
  -2   6   9       78.16       69.02      2.78 o
   0   6   9      161.87      133.70      3.92 o
   2   6   9      327.12      411.71      6.46 o
   4   6   9      263.88      250.24      8.20 o
   6   6   9      484.90      475.75     11.58 o
   8   6   9      446.65      432.20     11.38 o
  10   6   9        4.58        4.41      4.47 o
  12   6   9        0.00        1.71      5.90 o
  14   6   9       28.83       21.25      6.48 o
 -15   7   9       15.73        3.90      7.31 o
 -13   7   9        7.93        8.06      7.31 o
 -11   7   9        6.93       24.17      6.75 o
  -9   7   9       23.84       35.09      7.31 o
  -7   7   9     3061.42     2712.80     26.80 o
  -5   7   9     2670.08     2649.29     21.48 o
  -3   7   9      210.42      132.59      5.23 o
  -1   7   9      238.25      204.20      4.74 o
   1   7   9     1947.12     2077.15     15.10 o
   3   7   9     2904.71     2843.88     21.34 o
   5   7   9       11.81       14.57      2.30 o
   7   7   9      443.89      425.89     11.83 o
   9   7   9       15.68       15.21      4.34 o
  11   7   9        0.50       -0.78      4.34 o
  13   7   9       22.89       10.44      6.20 o
 -16   8   9       61.10       62.94     12.32 o
 -14   8   9       70.89       79.30     12.32 o
 -12   8   9      126.99      154.44     14.89 o
 -10   8   9       52.05       58.70      7.13 o
  -8   8   9     2403.67     2062.63     25.47 o
  -6   8   9      276.98      301.90      6.35 o
  -4   8   9       75.11       92.24      4.34 o
  -2   8   9     1538.68     1611.05     15.84 o
   0   8   9      103.73      110.63      4.52 o
   2   8   9      963.72     1052.49     11.10 o
   4   8   9     4179.18     4089.71     27.96 o
   6   8   9        0.61        6.57      2.54 o
   8   8   9      416.47      418.31     12.16 o
  10   8   9        7.46        0.94      4.10 o
  12   8   9       90.91       95.32     10.64 o
 -15   9   9        4.30       16.64      8.19 o
 -13   9   9        3.16        6.50      7.31 o
 -11   9   9       85.34       68.57      9.93 o
  -9   9   9       17.81       23.65      7.31 o
  -7   9   9     1330.77     1154.14     12.06 o
  -5   9   9     2278.73     2228.52     22.56 o
  -3   9   9       52.20       51.94      3.29 o
  -1   9   9      466.45      421.08      7.03 o
   1   9   9       32.74       34.16      2.91 o
   3   9   9     1042.63      948.85     12.45 o
   5   9   9     1160.30     1137.86     15.82 o
   7   9   9       10.72        9.36      2.98 o
   9   9   9        1.63        7.91      3.54 o
  11   9   9        0.84       -4.90      4.90 o
  13   9   9       97.51       83.38     10.81 o
 -14  10   9        6.80       31.26      8.99 o
 -12  10   9        2.28       10.62      6.87 o
 -10  10   9       80.55       76.69     11.70 o
  -8  10   9      740.59      640.59     19.78 o
  -6  10   9       10.06        8.11      2.21 o
  -4  10   9     1439.58     1335.35     19.61 o
  -2  10   9     1194.52     1157.18     16.58 o
   0  10   9      328.98      215.12      8.10 o
   2  10   9      170.91      234.28      6.55 o
   4  10   9      385.09      432.80      9.90 o
   6  10   9      824.73      832.56     16.39 o
   8  10   9      539.90      497.99     16.31 o
  10  10   9      262.28      260.89     13.05 o
  12  10   9       15.82        9.99      8.44 o
 -15  11   9      134.48      160.26     18.20 o
 -13  11   9      203.69      214.72     21.08 o
 -11  11   9        6.51        3.51      6.62 o
  -9  11   9        1.28        5.61      4.81 o
  -7  11   9      229.40      216.77      9.25 o
  -5  11   9     2533.51     2373.98     24.24 o
  -3  11   9      180.47      182.82      7.69 o
  -1  11   9       44.78       35.10      4.38 o
   1  11   9      431.59      425.09     10.88 o
   3  11   9     1733.41     1639.45     20.47 o
   5  11   9      485.95      489.44     12.29 o
   7  11   9      537.40      532.28     15.68 o
   9  11   9       88.14       93.23      9.85 o
  11  11   9       37.10       22.23      5.85 o
  13  11   9        0.92       -9.19      9.19 o
 -14  12   9      161.16      210.97     19.85 o
 -12  12   9      434.12      459.91     20.68 o
 -10  12   9      122.33      113.48     13.23 o
  -8  12   9       67.93       72.01      6.66 o
  -6  12   9        4.01        9.46      2.73 o
  -4  12   9     1684.62     1638.85     17.21 o
  -2  12   9        0.03        0.00      2.52 o
   0  12   9      547.87      468.31     12.07 o
   2  12   9     1524.10     1538.79     21.83 o
   4  12   9       24.54       25.18      3.89 o
   6  12   9      553.47      549.17     20.94 o
   8  12   9      306.01      276.91     12.07 o
  10  12   9       22.47       26.15      8.73 o
  12  12   9      257.91      254.47     13.96 o
 -15  13   9      270.95      325.21     24.81 o
 -13  13   9       50.31       79.66     13.21 o
 -11  13   9        0.93       10.53      8.27 o
  -9  13   9      124.27      124.24     10.42 o
  -7  13   9      490.89      451.91     14.52 o
  -5  13   9     1328.69     1233.42     15.76 o
  -3  13   9      237.37      229.59      8.30 o
  -1  13   9      590.42      598.34     19.65 o
   1  13   9      236.51      338.70     12.01 o
   3  13   9      711.90      669.11     14.11 o
   5  13   9     1536.99     1425.30     21.97 o
   7  13   9       15.06       10.16      4.11 o
   9  13   9      107.72      115.80     10.29 o
  11  13   9      278.32      292.82     14.89 o
 -14  14   9      532.17      574.69     25.19 o
 -12  14   9       59.47       82.19     13.99 o
 -10  14   9       76.45       79.19     12.32 o
  -8  14   9        0.00        7.51      3.63 o
  -6  14   9      474.19      422.19      9.73 o
  -4  14   9      540.60      451.57      9.54 o
  -2  14   9      419.21      449.75     17.97 o
   0  14   9     1589.62     1452.44     25.12 o
   2  14   9       82.93       69.20      6.20 o
   4  14   9       60.08       63.29      5.86 o
   6  14   9        7.53        8.42      3.03 o
   8  14   9        4.57       -3.51      6.89 o
  10  14   9        0.00       -6.62      6.62 o
  12  14   9       48.94       50.00      7.26 o
 -13  15   9       10.00        7.02      7.13 o
 -11  15   9      429.81      430.66     30.41 o
  -9  15   9      155.48      193.02     16.54 o
  -7  15   9       16.96       24.44      4.65 o
  -5  15   9      389.48      361.62     10.45 o
  -3  15   9        0.45        3.15      2.77 o
  -1  15   9       35.34       39.39      7.31 o
   1  15   9       87.09       99.60      8.51 o
   3  15   9       33.57       24.95      5.40 o
   5  15   9      267.22      264.01     10.47 o
   7  15   9      468.32      473.64     14.79 o
   9  15   9       22.51       18.72      7.17 o
  11  15   9      141.00      123.77     10.19 o
 -14  16   9        0.69      -11.70     11.70 o
 -12  16   9       16.80       37.92      9.93 o
 -10  16   9      639.91      709.80     31.43 o
  -8  16   9      410.21      382.09     17.98 o
  -6  16   9        8.66        4.68      7.17 o
  -4  16   9       24.14       31.47      5.48 o
  -2  16   9        0.39       -3.51      5.85 o
   0  16   9     1857.53     1706.13     29.01 o
   2  16   9      121.81      110.45      7.88 o
   4  16   9       29.94       29.58      4.76 o
   6  16   9        5.87       19.04      4.24 o
   8  16   9      210.28      207.30     12.24 o
  10  16   9       34.65       37.66      7.43 o
 -13  17   9        1.53        6.17      8.99 o
 -11  17   9       46.66       53.51     11.58 o
  -9  17   9      310.62      289.66     37.43 o
  -7  17   9       22.16       35.09      7.57 o
  -5  17   9       41.65       60.31      6.42 o
  -3  17   9       76.99       69.94      7.57 o
  -1  17   9      189.92      209.68     12.48 o
   1  17   9      778.03      732.99     25.54 o
   3  17   9        0.16        0.23      4.81 o
   5  17   9      380.02      403.64     17.56 o
   7  17   9       14.19       21.59      4.73 o
   9  17   9      200.78      202.97     12.24 o
  11  17   9       15.10       30.41     16.38 o
 -12  18   9        1.59        7.02      8.27 o
 -10  18   9       19.27       16.80     21.06 o
  -8  18   9      272.00      270.20     16.10 o
  -6  18   9       86.06      103.24      9.85 o
  -4  18   9       47.70       42.00      5.48 o
  -2  18   9      428.11      457.39     23.43 o
   0  18   9      395.73      350.76     14.73 o
   2  18   9       11.94        7.02      7.02 o
   4  18   9       62.62       41.90      6.20 o
   6  18   9        6.73        9.67      5.33 o
   8  18   9       24.47       30.92      6.67 o
  10  18   9      260.24      274.25     17.46 o
 -11  19   9       39.54       46.98     19.89 o
  -9  19   9      243.23      239.57     28.07 o
  -7  19   9      371.30      417.03     19.33 o
  -5  19   9       50.88       56.45      6.66 o
  -3  19   9       56.59       52.57      7.38 o
  -1  19   9       60.00       52.50      9.13 o
   1  19   9      125.83      131.01     12.32 o
   3  19   9        6.59        8.58      5.40 o
   5  19   9       84.36       88.43      8.44 o
   7  19   9       24.04       23.40      6.75 o
   9  19   9      580.17      588.70     25.12 o
 -10  20   9      110.16      123.99     17.31 o
  -8  20   9        0.06       -3.51      8.27 o
  -6  20   9       90.15       88.80     10.29 o
  -4  20   9       90.53       87.65      9.79 o
  -2  20   9       24.01       29.08      6.93 o
   0  20   9      135.21      129.46     12.32 o
   2  20   9        0.31        3.51      6.62 o
   4  20   9      179.91      186.41     11.09 o
   6  20   9       33.17       26.01      7.13 o
   8  20   9      119.89      120.46     14.89 o
 -11  21   9       10.48       13.10      7.79 o
  -9  21   9      162.68      145.05     16.54 o
  -7  21   9       31.12       22.62      8.10 o
  -5  21   9       65.01       80.79      9.85 o
  -3  21   9      130.62      131.68     13.23 o
  -1  21   9      235.11      232.13     13.92 o
   1  21   9       49.79       59.64      9.52 o
   3  21   9       23.87       45.07     11.70 o
   5  21   9       60.65       72.91      7.84 o
   7  21   9       21.27       10.14      7.31 o
 -10  22   9       19.03       27.68      9.52 o
  -8  22   9        3.32        7.80     23.40 o
  -6  22   9      145.76      157.12     13.51 o
  -4  22   9      533.45      559.13     22.41 o
  -2  22   9      166.73      158.34     14.16 o
   0  22   9      804.99      887.49     26.95 o
   2  22   9       12.37       18.72      8.27 o
   4  22   9        4.47        8.37      4.90 o
   6  22   9       44.87       44.75     10.66 o
  -9  23   9        2.89        3.83      9.36 o
  -7  23   9       33.67       26.99     10.66 o
  -5  23   9      505.91      525.87     22.48 o
  -3  23   9        3.51       -4.94      6.42 o
  -1  23   9      149.83      125.20     11.65 o
   1  23   9      584.10      586.09     28.63 o
   3  23   9        0.02        8.84      5.17 o
   5  23   9        6.89       22.23      9.52 o
  -8  24   9       19.08       -9.36     14.04 o
  -6  24   9        0.50       28.07      8.82 o
  -4  24   9      167.75      218.76     14.73 o
  -2  24   9        0.36       -4.97      6.75 o
   0  24   9      487.79      512.06     27.98 o
   2  24   9       80.64       69.24      8.93 o
   4  24   9       37.39       73.85     13.99 o
  -7  25   9        4.70       11.70     11.70 o
  -5  25   9      346.14      350.71     19.15 o
  -3  25   9       17.07       20.56      7.38 o
  -1  25   9       75.05       94.42     11.20 o
   1  25   9        0.01        1.60      9.75 o
   3  25   9        0.92        1.17      8.27 o
  -4  26   9      149.58      125.30     15.65 o
  -2  26   9       45.97       31.44      7.57 o
   0  26   9        0.29       -6.04     12.87 o
   2  26   9       57.41       81.88     18.72 o
  -3  27   9      290.18      306.48     32.75 o
  -1  27   9       11.20       26.80     17.55 o
 -16   0  10       39.59       21.06     11.70 o
 -14   0  10       12.28       -4.68      9.36 o
 -12   0  10        6.26       11.70      9.36 o
 -10   0  10      518.87      435.15     28.07 o
  -8   0  10      471.67      570.84     25.73 o
  -6   0  10     1104.80     1153.36     17.46 o
  -4   0  10     7902.08     8570.30     49.47 o
  -2   0  10     2124.77     2290.50     48.56 o
   0   0  10       26.64       42.40      5.85 o
   2   0  10      760.63      673.42     16.65 o
   4   0  10      140.98      154.28      7.75 o
   6   0  10      316.39      352.06     13.01 o
   8   0  10        2.11       -0.70      4.81 o
  10   0  10      103.09      109.90      9.26 o
  12   0  10      401.68      410.97     23.94 o
  14   0  10        0.01        0.00      9.36 o
 -17   1  10       22.38       18.52      9.52 o
 -15   1  10      204.90      226.25     18.20 o
 -13   1  10        0.03        6.24      7.31 o
 -11   1  10      142.72      145.59     12.32 o
  -9   1  10      197.04      213.31     13.23 o
  -7   1  10     1386.99     1375.75     18.66 o
  -5   1  10      174.52      181.23      4.52 o
  -3   1  10      824.05      999.78      8.48 o
  -1   1  10     7299.97     8023.23     40.12 o
   1   1  10     9246.93     9710.15     97.99 o
   3   1  10      785.42      809.38     10.73 o
   5   1  10       19.41       29.74      3.40 o
   7   1  10     1386.32     1313.60     18.18 o
   9   1  10     1347.94     1335.94     20.29 o
  11   1  10      105.64       87.65      8.71 o
  13   1  10      349.49      313.85     24.31 o
 -16   2  10      101.91      109.78     13.99 o
 -14   2  10       43.37       53.92     15.21 o
 -12   2  10      472.65      503.03     24.56 o
 -10   2  10      766.25      670.73     23.16 o
  -8   2  10      337.70      278.40     10.81 o
  -6   2  10      173.93      146.90      4.57 o
  -4   2  10      213.83      210.86      4.23 o
  -2   2  10     1030.37     1098.43      8.53 o
   0   2  10     2035.05     1969.71     17.29 o
   2   2  10      899.29      812.83     12.53 o
   4   2  10       26.12       43.44      3.40 o
   6   2  10      907.26      823.40     13.57 o
   8   2  10      492.07      442.32     11.49 o
  10   2  10        1.89        2.34      3.24 o
  12   2  10        3.90       -0.05      5.67 o
  14   2  10       23.76       30.41     11.70 o
 -17   3  10        0.00       23.40     14.04 o
 -15   3  10       26.22       26.80      8.99 o
 -13   3  10      112.04      130.78     13.99 o
 -11   3  10       10.51        8.02      5.61 o
  -9   3  10        0.72        6.35      5.61 o
  -7   3  10       26.70       34.95      2.91 o
  -5   3  10      101.98      109.44      3.99 o
  -3   3  10      360.32      386.42      4.95 o
  -1   3  10       12.15       23.43      1.62 o
   1   3  10      629.03      693.68      7.80 o
   3   3  10      490.27      405.75      9.23 o
   5   3  10       47.91       40.63      3.58 o
   7   3  10      154.11      178.51      7.32 o
   9   3  10     1132.66     1096.34     18.54 o
  11   3  10       21.28       16.54      4.32 o
  13   3  10        0.12        0.76      5.33 o
 -16   4  10       40.18       66.54     12.32 o
 -14   4  10       13.00        2.34      7.02 o
 -12   4  10        4.56        9.36      6.62 o
 -10   4  10       16.50       13.03      7.02 o
  -8   4  10     2238.23     2091.90     25.97 o
  -6   4  10     1646.06     1380.46     19.90 o
  -4   4  10        5.08       12.40      1.41 o
  -2   4  10      261.85      232.31      3.98 o
   0   4  10     7700.86     7900.58     60.86 o
   2   4  10       18.00       30.80      2.84 o
   4   4  10      927.96      799.23     16.76 o
   6   4  10       67.37       58.25      4.38 o
   8   4  10      469.61      436.15     11.38 o
  10   4  10       45.24       63.02     10.98 o
  12   4  10        2.44        9.12      5.67 o
  14   4  10       56.80       39.77     14.04 o
 -15   5  10       12.43       28.07      9.93 o
 -13   5  10      888.94      879.05     33.09 o
 -11   5  10      249.34      296.52     17.31 o
  -9   5  10       22.19       15.31      4.38 o
  -7   5  10      598.86      621.78     11.88 o
  -5   5  10      419.73      440.41      8.02 o
  -3   5  10      614.39      611.18      7.17 o
  -1   5  10     5475.08     5450.24     20.97 o
   1   5  10      237.06      244.47      4.12 o
   3   5  10     1570.12     1640.42     20.86 o
   5   5  10       84.41      104.00      5.79 o
   7   5  10      173.85      167.60      7.12 o
   9   5  10       24.92       18.36      3.69 o
  11   5  10       61.48       52.72      6.43 o
  13   5  10       56.98       44.79      7.54 o
 -16   6  10       41.08       30.80     11.70 o
 -14   6  10      525.67      492.69     26.47 o
 -12   6  10      361.10      356.16     19.85 o
 -10   6  10       91.83      115.38     11.20 o
  -8   6  10     2932.30     2715.13     30.92 o
  -6   6  10     4043.09     3927.92     23.85 o
  -4   6  10        2.15        1.75      1.48 o
  -2   6  10       56.77       82.01      3.24 o
   0   6  10       43.93       39.02      2.54 o
   2   6  10      402.82      433.82      7.18 o
   4   6  10      498.18      432.33      8.68 o
   6   6  10        0.00        4.01      2.91 o
   8   6  10      735.86      718.61     14.85 o
  10   6  10      100.93       93.97      7.32 o
  12   6  10       14.06        9.90      5.92 o
 -15   7  10        2.15       -1.17     15.21 o
 -13   7  10      566.42      599.58     27.26 o
 -11   7  10      587.97      564.88     19.78 o
  -9   7  10       60.27       54.06      6.09 o
  -7   7  10      414.60      390.02      8.46 o
  -5   7  10      232.98      248.55      5.76 o
  -3   7  10     1413.00     1378.42     20.78 o
  -1   7  10        0.00        1.59      1.59 o
   1   7  10       49.00       36.22      2.78 o
   3   7  10      288.12      350.54      7.03 o
   5   7  10     1184.04     1074.90     15.13 o
   7   7  10       26.72       28.30      4.02 o
   9   7  10      270.34      274.17     11.45 o
  11   7  10       31.39       43.07      5.70 o
  13   7  10       74.66       70.45      9.63 o
 -16   8  10       12.99        7.02     21.06 o
 -14   8  10       60.44       82.44     14.04 o
 -12   8  10        3.92        5.85      6.62 o
 -10   8  10       10.33       14.82      5.40 o
  -8   8  10      289.96      261.97      8.43 o
  -6   8  10      154.86      148.83      4.97 o
  -4   8  10     1098.16     1029.37     14.20 o
  -2   8  10      339.59      294.14      6.28 o
   0   8  10       77.16      100.57      3.92 o
   2   8  10      886.29      798.46      9.76 o
   4   8  10      402.66      412.94      9.31 o
   6   8  10      266.63      234.60      9.11 o
   8   8  10      271.36      289.00      9.79 o
  10   8  10        0.31       -1.98      4.95 o
  12   8  10        0.68        7.62      5.06 o
 -15   9  10       29.20       38.45     23.40 o
 -13   9  10       11.77        2.34      8.27 o
 -11   9  10       98.06      110.99      9.85 o
  -9   9  10        2.92        6.78      4.81 o
  -7   9  10      342.26      370.68      7.32 o
  -5   9  10     1105.33     1007.67     13.20 o
  -3   9  10      333.35      362.15      9.36 o
  -1   9  10       15.32       23.61      2.25 o
   1   9  10      310.29      246.61      6.26 o
   3   9  10     1577.53     1562.88     15.96 o
   5   9  10        1.04        3.68      2.47 o
   7   9  10      568.68      519.67     13.94 o
   9   9  10       73.09       52.34      5.79 o
  11   9  10       37.17       33.54      5.67 o
  13   9  10        6.35        3.38      7.31 o
 -16  10  10       78.35       81.88     18.72 o
 -14  10  10        1.33        9.36      8.27 o
 -12  10  10        4.76       12.78      6.20 o
 -10  10  10       72.09       65.44     21.06 o
  -8  10  10      231.71      192.22      9.25 o
  -6  10  10      374.87      366.91     10.80 o
  -4  10  10       74.96       91.81      4.52 o
  -2  10  10     1447.95     1451.29     18.83 o
   0  10  10       57.05       40.24      3.72 o
   2  10  10      499.13      439.39      9.80 o
   4  10  10      528.59      490.52     10.39 o
   6  10  10        3.96        6.57      2.91 o
   8  10  10      851.26      840.50     23.81 o
  10  10  10        1.32        3.36      4.45 o
  12  10  10        8.12       14.04      5.40 o
 -15  11  10      476.71      445.27     27.26 o
 -13  11  10       10.68       -1.56      6.75 o
 -11  11  10      425.07      413.01     23.16 o
  -9  11  10      119.54      108.99      9.85 o
  -7  11  10      211.31      207.74      9.25 o
  -5  11  10     1096.71      977.86     13.93 o
  -3  11  10     2949.04     2788.15     23.83 o
  -1  11  10        2.02        3.74      2.75 o
   1  11  10      300.37      284.12      9.25 o
   3  11  10      570.11      608.82     11.61 o
   5  11  10       33.39       34.47      3.92 o
   7  11  10       16.21       17.26      3.76 o
   9  11  10      109.29      110.63     10.29 o
  11  11  10       23.23       27.13      6.75 o
 -14  12  10       71.75      106.38     15.65 o
 -12  12  10      182.04      191.69     13.92 o
 -10  12  10      305.66      244.59     17.31 o
  -8  12  10       61.40       49.54      6.48 o
  -6  12  10     1127.41     1032.00     14.77 o
  -4  12  10      720.67      653.83     12.43 o
  -2  12  10       18.74       10.06      2.75 o
   0  12  10      904.65      822.08     15.92 o
   2  12  10       42.92       61.19      5.33 o
   4  12  10      628.78      616.87     13.71 o
   6  12  10      327.71      305.60     10.73 o
   8  12  10      118.59      116.32      9.85 o
  10  12  10        0.99        6.34      4.45 o
  12  12  10       20.54       23.40      6.75 o
 -15  13  10       11.98       36.26     11.58 o
 -13  13  10        2.89        7.16      7.13 o
 -11  13  10       94.96       82.76     12.87 o
  -9  13  10      260.04      257.31     11.39 o
  -7  13  10       33.43       45.46      4.32 o
  -5  13  10        9.29       17.35      3.28 o
  -3  13  10       59.78       67.97      5.17 o
  -1  13  10       65.46       70.57      6.19 o
   1  13  10     3218.65     2894.39     30.99 o
   3  13  10       28.41       20.60      4.45 o
   5  13  10      208.92      191.94      8.47 o
   7  13  10       80.80       74.63      8.63 o
   9  13  10      218.54      188.95     12.89 o
  11  13  10        3.65        0.58      6.58 o
 -14  14  10      174.78      218.76     16.21 o
 -12  14  10       91.14      134.89     26.90 o
 -10  14  10        0.01       19.89      8.27 o
  -8  14  10      157.84      166.21      9.25 o
  -6  14  10        5.79        3.63      2.30 o
  -4  14  10      706.88      620.28     12.87 o
  -2  14  10      698.28      650.04     17.46 o
   0  14  10      220.44      174.25      8.71 o
   2  14  10      589.43      581.80     15.02 o
   4  14  10        1.56        2.19      4.66 o
   6  14  10      311.49      324.28     11.59 o
   8  14  10      184.87      167.18     10.53 o
  10  14  10      185.27      211.77     14.60 o
 -13  15  10       20.06        7.02      8.27 o
 -11  15  10        0.02       16.38      9.93 o
  -9  15  10      197.77      226.60     13.92 o
  -7  15  10       47.12       64.91      6.29 o
  -5  15  10      231.06      226.31      8.51 o
  -3  15  10        2.06        5.20      3.06 o
  -1  15  10       73.37       68.08      6.35 o
   1  15  10      743.21      735.99     16.47 o
   3  15  10       54.19       32.40      4.45 o
   5  15  10      583.19      595.55     15.30 o
   7  15  10       71.72       65.57     12.49 o
   9  15  10        6.11        4.03      5.17 o
  11  15  10      122.22      127.46     10.79 o
 -14  16  10        5.05        0.00      9.36 o
 -12  16  10      234.06      230.13     19.85 o
 -10  16  10        1.34       13.10     16.38 o
  -8  16  10       36.91       56.06      6.53 o
  -6  16  10      231.38      174.30     14.89 o
  -4  16  10      987.52      879.22     19.46 o
  -2  16  10       91.15       98.25      8.49 o
   0  16  10      235.93      265.88     11.07 o
   2  16  10       14.21       13.61      4.38 o
   4  16  10      211.95      210.40     11.53 o
   6  16  10      677.80      678.78     17.42 o
   8  16  10       55.17       69.37      7.35 o
  10  16  10      256.29      249.44     14.04 o
 -13  17  10      275.99      293.81     30.65 o
 -11  17  10       43.16       37.79     10.66 o
  -9  17  10       50.64       58.82      8.49 o
  -7  17  10      122.07      145.63     11.65 o
  -5  17  10      108.13      100.50      7.84 o
  -3  17  10      127.99      136.26     12.16 o
  -1  17  10      595.45      554.95     15.76 o
   1  17  10      263.42      220.68     10.11 o
   3  17  10      265.39      252.04     11.87 o
   5  17  10        5.35        2.73      4.55 o
   7  17  10      129.46      128.19      9.61 o
   9  17  10       92.78      116.36      9.89 o
 -12  18  10       92.13      121.80     15.65 o
 -10  18  10        0.62        2.76      8.99 o
  -8  18  10      103.24       90.42     11.20 o
  -6  18  10        7.76        0.33      5.76 o
  -4  18  10      181.32      166.97      9.25 o
  -2  18  10      176.10      180.64     11.20 o
   0  18  10       86.40       95.72      7.10 o
   2  18  10       68.54       76.47      8.49 o
   4  18  10       60.49       65.74      8.78 o
   6  18  10      465.20      474.05     20.17 o
   8  18  10        0.25       -0.41      5.48 o
  10  18  10      192.80      173.12     23.40 o
 -11  19  10      217.64      284.34     22.29 o
  -9  19  10       16.59       20.84      8.99 o
  -7  19  10      377.47      369.30     18.43 o
  -5  19  10      648.68      622.05     22.48 o
  -3  19  10       88.00       89.47      7.84 o
  -1  19  10      301.35      331.93     13.05 o
   1  19  10        6.27        4.85      6.03 o
   3  19  10       72.28       55.35      6.53 o
   5  19  10      128.21      143.08     12.01 o
   7  19  10       52.44       47.64      8.77 o
   9  19  10        0.84        7.02      8.27 o
 -10  20  10      300.50      305.76     18.43 o
  -8  20  10      259.61      274.41     16.62 o
  -6  20  10       78.12       83.13      9.85 o
  -4  20  10      170.13      184.36     10.79 o
  -2  20  10       16.47       23.70      4.75 o
   0  20  10       47.91       30.64      8.27 o
   2  20  10       88.06       74.27      9.26 o
   4  20  10      459.26      496.82     17.49 o
   6  20  10        0.27       -4.68      6.48 o
   8  20  10        5.80        4.68     14.04 o
 -11  21  10       14.36       49.13     16.38 o
  -9  21  10       95.53       81.66     13.99 o
  -7  21  10       13.85        5.76      6.91 o
  -5  21  10       73.99       80.56     10.24 o
  -3  21  10      120.10      113.34      8.92 o
  -1  21  10      112.06      106.16      9.02 o
   1  21  10        0.08        7.92      6.20 o
   3  21  10       12.15       15.08      5.17 o
   5  21  10      127.28      121.64     14.34 o
   7  21  10        9.24        0.64      8.99 o
 -10  22  10        4.72      -11.70     16.38 o
  -8  22  10      578.25      634.28     32.23 o
  -6  22  10      200.87      197.10     13.92 o
  -4  22  10       14.53       20.39      7.88 o
  -2  22  10        0.24       -1.17      4.68 o
   0  22  10       81.55       96.45     16.38 o
   2  22  10       21.79       19.71      6.70 o
   4  22  10       84.58       75.35     12.80 o
   6  22  10       40.64       31.00      9.52 o
  -9  23  10       18.41       16.38     11.70 o
  -7  23  10       11.67       14.89      7.88 o
  -5  23  10       94.17      129.77     12.01 o
  -3  23  10        5.91        1.66      5.33 o
  -1  23  10       69.15       71.39      8.19 o
   1  23  10       99.51       87.97     11.02 o
   3  23  10      196.07      192.42     14.25 o
   5  23  10      310.02      328.36     23.94 o
  -8  24  10        1.68       -7.02     14.04 o
  -6  24  10       49.17       43.52      8.49 o
  -4  24  10      114.93      128.76     12.16 o
  -2  24  10        0.57        0.71      6.08 o
   0  24  10       25.64       32.00      6.87 o
   2  24  10      118.42      126.55     12.16 o
   4  24  10      393.57      391.02     26.31 o
  -7  25  10       39.97       63.17     16.38 o
  -5  25  10       51.78       58.49     10.15 o
  -3  25  10      132.78      128.48     12.56 o
  -1  25  10      164.31      171.90     13.92 o
   1  25  10      595.99      626.71     32.23 o
   3  25  10      160.51      168.07     17.31 o
  -4  26  10       39.15       25.73     11.70 o
  -2  26  10       21.39       28.07      9.93 o
   0  26  10       79.24       91.27     14.61 o
 -17   1  11       38.83       44.01     16.38 o
 -15   1  11      247.77      249.89     18.97 o
 -13   1  11      353.98      378.17     33.92 o
 -11   1  11        0.02       11.36      5.61 o
  -9   1  11      194.48      210.32     12.32 o
  -7   1  11       61.26       67.60      4.68 o
  -5   1  11      545.70      541.73      7.44 o
  -3   1  11      347.92      356.27      4.99 o
  -1   1  11        6.69        7.26      1.89 o
   1   1  11       36.38       28.73      3.68 o
   3   1  11       77.75       82.91      3.78 o
   5   1  11        2.33       11.61      2.47 o
   7   1  11      367.32      351.88     10.08 o
   9   1  11        0.14       13.81      4.06 o
  11   1  11       31.96       44.57      6.87 o
  13   1  11       21.54       28.07      8.10 o
 -16   2  11      189.69      194.29     18.20 o
 -14   2  11      293.71      291.19     22.23 o
 -12   2  11       60.30       64.55      9.93 o
 -10   2  11       74.83       45.07      7.31 o
  -8   2  11        7.82        2.01      3.40 o
  -6   2  11      120.25      113.99      4.07 o
  -4   2  11      629.11      601.41      7.32 o
  -2   2  11     1531.58     1486.71     12.46 o
   0   2  11     3733.34     3850.01     41.76 o
   2   2  11       63.71       92.72      2.94 o
   4   2  11      799.53      772.45     11.90 o
   6   2  11      104.30      126.58      5.77 o
   8   2  11       61.76       68.13      5.22 o
  10   2  11       52.29       62.07      9.47 o
  12   2  11      157.68      162.72     11.61 o
 -17   3  11      275.49      313.49     32.75 o
 -15   3  11       91.97      100.49     17.55 o
 -13   3  11      493.39      494.87     24.81 o
 -11   3  11       40.35       40.97      8.27 o
  -9   3  11      723.52      634.16     24.56 o
  -7   3  11      812.42      844.60     12.62 o
  -5   3  11      165.02      173.36      3.95 o
  -3   3  11      918.38     1105.38      9.14 o
  -1   3  11      713.94      838.31      8.29 o
   1   3  11     1579.58     1570.58     11.43 o
   3   3  11     1507.23     1539.65     17.78 o
   5   3  11        0.00        3.78      2.54 o
   7   3  11        9.99       11.48      2.82 o
   9   3  11      262.26      265.01      9.56 o
  11   3  11      135.49      113.99      9.49 o
  13   3  11        7.89       -3.12     10.66 o
 -16   4  11       32.10       27.88      9.52 o
 -14   4  11       31.82       29.56      9.36 o
 -12   4  11      366.35      352.29     19.85 o
 -10   4  11       89.15       81.21      8.99 o
  -8   4  11     1049.64     1002.89     18.35 o
  -6   4  11       13.29       10.04      1.77 o
  -4   4  11      836.56      876.56      8.24 o
  -2   4  11      129.07      122.48      2.90 o
   0   4  11      903.79     1023.22     22.14 o
   2   4  11       19.80       28.26      3.14 o
   4   4  11      240.57      240.00      7.93 o
   6   4  11      753.56      713.98     13.51 o
   8   4  11       21.13       14.44      3.39 o
  10   4  11      511.67      495.13     15.39 o
  12   4  11       66.22       48.12      7.09 o
 -15   5  11       99.28       83.22     12.32 o
 -13   5  11       18.22       25.73      8.27 o
 -11   5  11       23.07       23.65      8.19 o
  -9   5  11      108.31      112.90      7.02 o
  -7   5  11      185.73      221.17      6.84 o
  -5   5  11       33.95       22.48      1.30 o
  -3   5  11      875.13      746.04      8.18 o
  -1   5  11        2.57        4.47      1.24 o
   1   5  11      101.32       71.12      5.46 o
   3   5  11       66.55       83.92      4.38 o
   5   5  11      378.35      318.85     10.23 o
   7   5  11      212.24      246.80      8.82 o
   9   5  11       21.28       23.51      3.75 o
  11   5  11       11.18       12.32      4.04 o
  13   5  11      131.76       99.08     16.38 o
 -16   6  11       25.39       22.23      8.27 o
 -14   6  11       19.87       24.25      8.99 o
 -12   6  11        4.06        5.68      5.61 o
 -10   6  11      433.52      402.03     16.10 o
  -8   6  11      780.08      705.28     18.55 o
  -6   6  11     3105.37     2945.58     21.60 o
  -4   6  11        0.78        2.85      1.48 o
  -2   6  11       73.48       60.14      2.43 o
   0   6  11       24.11       40.52      2.61 o
   2   6  11      223.37      235.78      5.26 o
   4   6  11        8.29        6.59      2.81 o
   6   6  11      136.78      126.51      6.77 o
   8   6  11        5.89        7.58      3.20 o
  10   6  11      343.29      362.87     13.55 o
  12   6  11       67.93       68.42      7.53 o
 -15   7  11        6.40       16.77     11.70 o
 -13   7  11      157.68      156.74     16.38 o
 -11   7  11       12.06       26.51      6.75 o
  -9   7  11      217.08      210.31      7.79 o
  -7   7  11     2953.23     2759.26     31.77 o
  -5   7  11      888.77      765.86     10.45 o
  -3   7  11      804.37      807.16     11.15 o
  -1   7  11     1016.59     1201.13     11.71 o
   1   7  11       13.53       25.24      2.72 o
   3   7  11      353.80      345.32      7.18 o
   5   7  11      218.07      192.56      7.79 o
   7   7  11       66.91       65.92      4.90 o
   9   7  11      100.74      112.02      7.90 o
  11   7  11       15.77       12.97      4.73 o
  13   7  11        9.35        4.68     16.38 o
 -16   8  11        0.17        9.36      7.31 o
 -14   8  11      253.75      267.03     19.85 o
 -12   8  11       39.27       36.00     14.04 o
 -10   8  11        5.54       -3.51      4.96 o
  -8   8  11      231.20      255.31      8.56 o
  -6   8  11     6754.78     6595.70     30.63 o
  -4   8  11     1749.44     1687.72     18.39 o
  -2   8  11     2069.21     2039.43     24.59 o
   0   8  11      489.04      460.55      8.37 o
   2   8  11       81.22       98.43      3.65 o
   4   8  11       31.70       18.02      2.51 o
   6   8  11       16.09       19.39      3.91 o
   8   8  11      184.46      186.52      8.19 o
  10   8  11        1.42        0.41      4.16 o
  12   8  11        0.00        0.84      5.76 o
 -15   9  11      226.76      221.93     22.23 o
 -13   9  11       22.95       14.89     16.38 o
 -11   9  11      401.27      374.76     22.16 o
  -9   9  11      456.33      398.07     16.21 o
  -7   9  11     4532.41     4375.48     36.20 o
  -5   9  11       65.20       81.75      4.31 o
  -3   9  11        2.23        9.15      2.52 o
  -1   9  11       57.67       63.84      3.76 o
   1   9  11       56.99       34.00      5.23 o
   3   9  11      117.48       92.99      4.41 o
   5   9  11      158.71      156.82      6.15 o
   7   9  11       63.64       76.42      6.07 o
   9   9  11       15.12        3.19      4.02 o
  11   9  11       76.20       76.41      7.23 o
 -14  10  11      193.02      218.39     18.97 o
 -12  10  11       32.04       31.29      7.57 o
 -10  10  11      321.49      317.65     18.97 o
  -8  10  11      164.28      148.89      8.63 o
  -6  10  11        6.71       12.57      2.78 o
  -4  10  11      470.43      441.99      9.80 o
  -2  10  11      103.28      160.69      6.53 o
   0  10  11     1043.02     1006.65     14.15 o
   2  10  11       11.18        8.33      2.69 o
   4  10  11      127.29      117.15      5.12 o
   6  10  11       26.56       27.57      3.31 o
   8  10  11      434.91      428.05     15.76 o
  10  10  11      135.13      128.35      8.75 o
  12  10  11       23.60       39.03      9.93 o
 -15  11  11       12.36       18.72     14.04 o
 -13  11  11       44.18       32.75      7.57 o
 -11  11  11       27.94       24.95      6.75 o
  -9  11  11      162.29      148.24      8.97 o
  -7  11  11      253.37      251.88      9.28 o
  -5  11  11      975.16      914.51     13.80 o
  -3  11  11      762.23      680.04     12.06 o
  -1  11  11      161.18      148.72      6.66 o
   1  11  11      436.28      430.69     11.34 o
   3  11  11     2358.71     2239.88     21.95 o
   5  11  11       30.64       32.56      3.68 o
   7  11  11       16.65       12.87      4.81 o
   9  11  11       48.48       45.99      7.09 o
  11  11  11        2.24        3.51      5.76 o
 -14  12  11       78.62       91.30     14.89 o
 -12  12  11       59.17       71.22      9.63 o
 -10  12  11       65.75       66.58      7.88 o
  -8  12  11      245.05      259.42     12.42 o
  -6  12  11        2.18        3.42      2.37 o
  -4  12  11       63.35       55.71      4.90 o
  -2  12  11       76.11       87.01      5.17 o
   0  12  11        4.36        3.17      3.20 o
   2  12  11     2448.84     2263.50     24.82 o
   4  12  11     1417.57     1345.24     21.05 o
   6  12  11       14.23       29.24      5.17 o
   8  12  11       24.36       25.01      6.20 o
  10  12  11      135.28      123.00      9.76 o
  12  12  11       63.81       62.55     11.58 o
 -15  13  11      126.67      136.70     16.54 o
 -13  13  11       31.44       64.18     15.21 o
 -11  13  11        9.24        1.06      6.92 o
  -9  13  11        0.46        2.53      4.45 o
  -7  13  11       87.18       70.73      5.26 o
  -5  13  11      562.77      478.89     10.48 o
  -3  13  11      308.83      282.23      9.25 o
  -1  13  11       53.36       44.66      4.65 o
   1  13  11      200.39      172.39      8.32 o
   3  13  11        0.07        5.18      3.97 o
   5  13  11      436.71      434.42     12.29 o
   7  13  11      186.90      181.88     10.43 o
   9  13  11       20.87       26.45      6.20 o
  11  13  11       30.12       35.73      7.88 o
 -14  14  11      798.86      828.67     30.60 o
 -12  14  11      192.30      241.47     18.63 o
 -10  14  11      425.02      464.18     24.81 o
  -8  14  11       34.71       38.08      4.41 o
  -6  14  11       76.48       77.04      4.69 o
  -4  14  11      200.08      189.53      7.66 o
  -2  14  11       94.78      104.20      7.57 o
   0  14  11     1279.63     1157.07     20.56 o
   2  14  11      114.53      128.08      7.73 o
   4  14  11        0.18        8.82      5.07 o
   6  14  11       56.80       55.48      6.53 o
   8  14  11       77.40       81.13      7.54 o
  10  14  11       38.02       35.87      6.87 o
 -13  15  11        7.11       -4.68      7.03 o
 -11  15  11       50.65       94.20     13.23 o
  -9  15  11      263.81      281.46     13.05 o
  -7  15  11      332.81      336.74     12.84 o
  -5  15  11      225.91      195.58      7.09 o
  -3  15  11       49.18       46.61      4.87 o
  -1  15  11        3.02        8.77      3.51 o
   1  15  11     1057.10     1041.49     20.21 o
   3  15  11       13.83       12.18      3.44 o
   5  15  11      391.41      354.07     14.17 o
   7  15  11        0.55        8.97      5.17 o
   9  15  11      123.92      104.82     10.81 o
  11  15  11       19.53       23.40      8.27 o
 -14  16  11       25.47       11.70     14.04 o
 -12  16  11       29.10       28.92      8.99 o
 -10  16  11       54.04       46.57      7.57 o
  -8  16  11      237.95      228.12     11.61 o
  -6  16  11      323.53      311.58     15.27 o
  -4  16  11      526.95      505.14     17.22 o
  -2  16  11      398.18      401.42     15.27 o
   0  16  11       50.91       58.24      6.09 o
   2  16  11       10.14        9.51      3.72 o
   4  16  11       11.69       12.19      4.73 o
   6  16  11       14.24       10.84      4.76 o
   8  16  11      135.78      150.47     10.79 o
  10  16  11       82.52       84.31     15.21 o
 -13  17  11      520.04      571.88     25.66 o
 -11  17  11       78.93       72.93     22.23 o
  -9  17  11       73.62      100.74     10.81 o
  -7  17  11       57.98       54.18     15.21 o
  -5  17  11       75.36       81.45      6.87 o
  -3  17  11       67.71       77.29      6.35 o
  -1  17  11       93.11       89.99      6.73 o
   1  17  11       73.63      101.31      7.54 o
   3  17  11        0.07        3.42      4.28 o
   5  17  11       12.83       11.34      6.20 o
   7  17  11        3.66        6.18      5.76 o
   9  17  11        0.65       13.31      7.57 o
 -12  18  11      296.12      316.12     46.79 o
 -10  18  11      200.73      227.67     18.97 o
  -8  18  11        0.73       -0.14      7.13 o
  -6  18  11        1.57       -5.76      5.76 o
  -4  18  11        2.12        1.75      5.23 o
  -2  18  11       50.19       54.94      7.43 o
   0  18  11        0.70        9.66      4.45 o
   2  18  11        5.55        5.68      7.96 o
   4  18  11      155.47      139.27     11.20 o
   6  18  11      207.37      187.51     13.37 o
   8  18  11      100.29      104.01     12.16 o
 -11  19  11       69.80       59.45     12.32 o
  -9  19  11      126.10      135.24     10.68 o
  -7  19  11      113.63      127.80     11.20 o
  -5  19  11       95.96      110.84     13.99 o
  -3  19  11       78.62       65.15      7.10 o
  -1  19  11      220.85      239.09     11.61 o
   1  19  11        0.05       -0.94      4.81 o
   3  19  11        0.06        0.83      4.45 o
   5  19  11       64.14       72.88      9.45 o
   7  19  11        2.07        4.34      5.76 o
   9  19  11       36.81       25.73     14.04 o
 -10  20  11      265.71      273.91     20.91 o
  -8  20  11       64.85       66.70      9.26 o
  -6  20  11        0.00        4.18      5.76 o
  -4  20  11      143.59      163.49     10.11 o
  -2  20  11      124.97      121.48      7.90 o
   0  20  11        6.68       13.70      7.80 o
   2  20  11      767.77      758.95     21.52 o
   4  20  11      232.34      243.66     18.83 o
   6  20  11        2.93       -5.85      6.62 o
   8  20  11       23.91        0.00     11.70 o
  -9  21  11       35.19       32.03     10.66 o
  -7  21  11        0.86        6.47      7.13 o
  -5  21  11        4.12        9.00      6.20 o
  -3  21  11        1.87        6.30      6.75 o
  -1  21  11      110.14      112.07     10.29 o
   1  21  11        0.26        9.19      5.76 o
   3  21  11      111.91       98.45     10.64 o
   5  21  11      147.23      133.72     12.56 o
   7  21  11        3.40       -0.26     12.87 o
 -10  22  11       83.75       77.20     18.72 o
  -8  22  11       30.82       48.63      9.26 o
  -6  22  11       25.31       17.48      7.13 o
  -4  22  11      172.19      182.60     15.96 o
  -2  22  11       92.15       88.08      8.44 o
   0  22  11       34.88       50.45      8.10 o
   2  22  11       42.52       23.18      8.99 o
   4  22  11      169.63      184.04     14.36 o
   6  22  11       10.00        7.76     10.10 o
  -9  23  11      125.76      119.31     21.06 o
  -7  23  11        7.34       16.38      7.57 o
  -5  23  11      178.91      167.01     12.89 o
  -3  23  11       52.47       55.99      7.26 o
  -1  23  11      295.32      294.08     14.59 o
   1  23  11        8.27        5.85      8.27 o
   3  23  11        0.04       17.20      7.13 o
   5  23  11        0.44       -4.42      8.19 o
  -8  24  11        0.81       14.04      9.36 o
  -6  24  11       28.11       55.12     10.15 o
  -4  24  11      119.99      112.85     11.20 o
  -2  24  11       18.54       10.50      5.67 o
   0  24  11       10.42       23.40      7.13 o
   2  24  11        0.06        0.06      6.48 o
   4  24  11       76.66      109.96     18.72 o
  -7  25  11      100.71       67.85     18.72 o
  -5  25  11      113.33      144.77     13.67 o
  -3  25  11      113.35      117.19     12.16 o
  -1  25  11        1.84       -1.56      7.31 o
   1  25  11        9.98       24.56      7.57 o
  -4  26  11       29.08       32.75     11.70 o
   0  26  11       49.66       46.79     16.38 o
 -16   0  12       30.73       37.43     14.04 o
 -14   0  12      933.24      952.18     49.13 o
 -12   0  12      183.91      212.89     21.06 o
 -10   0  12        8.50       23.40      9.36 o
  -8   0  12     5096.64     4711.49     52.09 o
  -6   0  12      588.92      472.33     10.61 o
  -4   0  12     1707.09     1705.25     17.64 o
  -2   0  12     2347.99     2574.04     50.48 o
   0   0  12    12710.77    12632.82    160.26 o
   2   0  12     1237.20     1272.84     19.89 o
   4   0  12      261.66      312.38     11.31 o
   6   0  12      369.46      323.26     12.71 o
   8   0  12      594.11      590.37     19.15 o
  10   0  12      957.93      959.45     26.58 o
  12   0  12      264.41      252.67     30.41 o
 -17   1  12      134.82      148.22     32.75 o
 -15   1  12        1.30        9.36      6.62 o
 -13   1  12        2.95        5.85      6.62 o
 -11   1  12       26.48       41.87     17.55 o
  -9   1  12     2376.22     2103.22     38.05 o
  -7   1  12      319.05      291.98      7.69 o
  -5   1  12     1013.03     1131.25     10.89 o
  -3   1  12       22.76       28.61      1.45 o
  -1   1  12      263.25      259.09      5.83 o
   1   1  12     2092.70     2171.71     25.31 o
   3   1  12      231.87      220.38      6.10 o
   5   1  12      140.05      158.68      6.05 o
   7   1  12      132.27      142.86      6.75 o
   9   1  12      291.65      298.79     10.45 o
  11   1  12        0.07        6.48      5.33 o
  13   1  12       39.03       67.22     28.07 o
 -16   2  12       13.54       40.49      9.93 o
 -14   2  12      407.34      381.99     22.29 o
 -12   2  12        0.05        3.01      5.61 o
 -10   2  12      110.23      120.07     15.21 o
  -8   2  12     1128.92      996.95     20.17 o
  -6   2  12       53.14       66.10      2.96 o
  -4   2  12        1.14        2.71      1.15 o
  -2   2  12      109.64      102.36      2.65 o
   0   2  12      623.54      696.11     21.33 o
   2   2  12      587.81      620.89      7.26 o
   4   2  12       11.52        6.71      2.25 o
   6   2  12      460.17      409.93      9.97 o
   8   2  12       16.34       28.51      4.05 o
  10   2  12      478.30      473.71     15.12 o
  12   2  12        4.26        8.19      9.93 o
 -15   3  12      375.00      366.26     26.90 o
 -13   3  12      337.43      366.17     21.51 o
 -11   3  12      284.00      287.84     16.54 o
  -9   3  12      197.45      185.95      9.85 o
  -7   3  12     3450.70     3138.41     22.99 o
  -5   3  12        2.61       13.89      1.73 o
  -3   3  12     1070.45     1022.69     10.48 o
  -1   3  12      163.74      145.45      3.69 o
   1   3  12      888.27      997.36     16.70 o
   3   3  12        0.22        1.87      1.68 o
   5   3  12        0.00        3.59      2.25 o
   7   3  12      121.23      109.32      6.00 o
   9   3  12     1289.97     1302.96     21.35 o
  11   3  12       10.62        8.06      5.17 o
 -16   4  12      125.21      124.04     14.89 o
 -14   4  12      227.09      199.90     17.55 o
 -12   4  12       55.53       45.25      8.99 o
 -10   4  12        2.73        8.02      5.61 o
  -8   4  12      903.76      798.06     16.31 o
  -6   4  12       25.71       44.11      2.57 o
  -4   4  12        9.67       24.53      1.91 o
  -2   4  12      657.75      614.94      8.10 o
   0   4  12        0.82        0.78      1.86 o
   2   4  12      727.05      620.38      9.32 o
   4   4  12      635.67      587.67     11.00 o
   6   4  12      185.83      178.59      7.09 o
   8   4  12        8.08        7.89      3.31 o
  10   4  12      129.50      123.06      8.21 o
  12   4  12       30.04       44.04     12.87 o
 -15   5  12        7.40       12.87      8.27 o
 -13   5  12        5.35        5.85      8.27 o
 -11   5  12       81.06       72.83      9.93 o
  -9   5  12      118.37      123.98     13.17 o
  -7   5  12      210.37      228.10      5.93 o
  -5   5  12      441.85      444.52      6.34 o
  -3   5  12       17.41       23.51      2.28 o
  -1   5  12      316.95      288.76      5.28 o
   1   5  12      158.52      162.83      5.53 o
   3   5  12      382.51      382.54      8.29 o
   5   5  12      453.53      475.57     10.79 o
   7   5  12      123.81      119.85      6.20 o
   9   5  12      588.09      575.36     14.17 o
  11   5  12        7.59        6.38      5.07 o
 -16   6  12       59.24       29.52     17.55 o
 -14   6  12       24.97       28.27     21.06 o
 -12   6  12       29.71       31.58      8.27 o
 -10   6  12       68.55       64.94      7.57 o
  -8   6  12        0.02        1.14      1.98 o
  -6   6  12      577.27      637.12     10.07 o
  -4   6  12      756.86      713.01     10.16 o
  -2   6  12      148.78      215.78      4.90 o
   0   6  12        1.71        0.32      1.42 o
   2   6  12      269.13      273.26      6.86 o
   4   6  12      582.50      566.21     12.71 o
   6   6  12       48.98       44.14      4.07 o
   8   6  12       48.32       43.52      4.65 o
  10   6  12       40.33       31.85      4.98 o
  12   6  12        0.08        3.28     18.72 o
 -15   7  12       90.16       69.93     32.75 o
 -13   7  12       45.92       52.21     10.53 o
 -11   7  12      372.53      388.61     16.62 o
  -9   7  12      323.70      281.64      9.17 o
  -7   7  12     1253.58     1178.50     14.61 o
  -5   7  12     1651.41     1681.15     16.68 o
  -3   7  12      999.34      979.61     14.33 o
  -1   7  12      457.60      444.27      7.24 o
   1   7  12       58.70       65.85      3.20 o
   3   7  12      993.23      952.14     13.95 o
   5   7  12      100.32       98.46      6.17 o
   7   7  12      254.93      267.17      9.16 o
   9   7  12        3.70        2.99      3.46 o
  11   7  12       84.10       73.29      8.30 o
 -16   8  12       34.46       30.79     14.04 o
 -14   8  12       31.85       35.73      8.99 o
 -12   8  12      227.47      263.45     18.20 o
 -10   8  12       53.30       73.92      7.43 o
  -8   8  12      193.45      177.78      7.14 o
  -6   8  12      116.65      104.61      6.86 o
  -4   8  12      945.42      878.72     13.55 o
  -2   8  12        0.00        4.81      1.73 o
   0   8  12      419.19      487.89      8.31 o
   2   8  12      121.09      107.72      3.90 o
   4   8  12      257.76      256.21      6.95 o
   6   8  12      364.00      356.81     11.49 o
   8   8  12        3.03        5.61      3.36 o
  10   8  12       71.56       55.63      7.10 o
  12   8  12       18.90       22.54      9.36 o
 -15   9  12        0.33        5.65     12.87 o
 -13   9  12      110.90      125.04     13.99 o
 -11   9  12        8.85        8.51      5.06 o
  -9   9  12       25.88       12.20      3.97 o
  -7   9  12       17.11       32.16      4.01 o
  -5   9  12     1501.11     1419.23     16.89 o
  -3   9  12      994.68      924.20     13.94 o
  -1   9  12      219.18      191.53      6.07 o
   1   9  12      447.36      563.76      9.94 o
   3   9  12        0.04        0.14      2.14 o
   5   9  12       30.94       31.19      3.73 o
   7   9  12       28.99       38.97      4.85 o
   9   9  12       69.24       56.85      6.25 o
  11   9  12        1.41        1.04      6.08 o
 -14  10  12        3.71        0.00      9.36 o
 -12  10  12      250.11      243.91     14.36 o
 -10  10  12        3.66        9.36      4.19 o
  -8  10  12       58.89       74.61      6.53 o
  -6  10  12     1635.13     1517.35     18.22 o
  -4  10  12     1301.28     1196.57     18.99 o
  -2  10  12     1284.20     1278.58     16.93 o
   0  10  12      258.19      288.72      7.86 o
   2  10  12       96.40       96.78      4.60 o
   4  10  12       13.69       17.31      2.78 o
   6  10  12      209.79      188.50      8.24 o
   8  10  12      114.85      124.52      7.98 o
  10  10  12       53.05       57.30     12.83 o
  12  10  12       32.07       42.11     14.04 o
 -15  11  12      190.45      191.82     18.97 o
 -13  11  12       59.55       53.82      7.88 o
 -11  11  12      165.25      191.00     10.79 o
  -9  11  12        1.94       -0.18      4.28 o
  -7  11  12      655.56      594.11     14.11 o
  -5  11  12     1085.59     1007.16     14.96 o
  -3  11  12      635.60      639.90     13.65 o
  -1  11  12      403.95      319.96      9.97 o
   1  11  12       73.72       68.66      4.16 o
   3  11  12       92.59      106.76      5.66 o
   5  11  12       93.57       85.12      6.34 o
   7  11  12      449.43      461.48     14.01 o
   9  11  12        0.30       14.61      6.48 o
  11  11  12       68.05       45.15      9.93 o
 -14  12  12      779.37      867.37     36.28 o
 -12  12  12      367.03      352.77     14.98 o
 -10  12  12      158.08      136.37      9.25 o
  -8  12  12        0.33        4.80      3.03 o
  -6  12  12        1.18        6.36      2.69 o
  -4  12  12     1156.96     1110.22     16.26 o
  -2  12  12      253.92      259.24      8.21 o
   0  12  12      309.94      308.51      9.97 o
   2  12  12        2.06        5.85      3.03 o
   4  12  12      109.18       96.67      6.34 o
   6  12  12      190.15      190.19      9.11 o
   8  12  12       70.07       78.52      7.94 o
  10  12  12        0.16        0.78      5.40 o
 -15  13  12       10.39        9.36     11.70 o
 -13  13  12      842.76      821.86     28.73 o
 -11  13  12      149.38      164.90     12.01 o
  -9  13  12      235.05      237.84     10.02 o
  -7  13  12       53.18       61.00      5.40 o
  -5  13  12      776.73      733.44     14.20 o
  -3  13  12      338.55      337.08     10.68 o
  -1  13  12       71.57       59.20      5.74 o
   1  13  12        7.63        2.34      3.20 o
   3  13  12     1141.41     1145.72     21.10 o
   5  13  12       67.21       69.16      7.10 o
   7  13  12       91.94       80.52      7.54 o
   9  13  12        1.68       -7.79      7.79 o
  11  13  12        0.32       10.08      6.20 o
 -14  14  12        0.95        9.36      9.93 o
 -12  14  12     1143.57     1226.29     43.10 o
 -10  14  12       70.96       74.31     10.06 o
  -8  14  12       45.66       44.32      4.96 o
  -6  14  12       26.49       26.25      3.49 o
  -4  14  12      311.00      311.93     13.51 o
  -2  14  12     1534.81     1490.24     27.69 o
   0  14  12      181.49      160.27      8.06 o
   2  14  12      525.89      471.68     12.52 o
   4  14  12      458.27      467.73     18.22 o
   6  14  12      124.74      103.97      8.56 o
   8  14  12       10.10        2.01      5.76 o
  10  14  12        1.29       10.40     11.70 o
 -13  15  12       10.60       12.65      6.48 o
 -11  15  12      337.26      332.40     22.29 o
  -9  15  12      113.01      139.03     10.47 o
  -7  15  12      130.05      145.54      9.25 o
  -5  15  12        0.91        2.19      3.09 o
  -3  15  12     1307.98     1247.53     20.68 o
  -1  15  12       33.77       29.90      4.45 o
   1  15  12      153.79      164.43      8.92 o
   3  15  12       21.00       18.02      4.11 o
   5  15  12      216.95      219.35     13.37 o
   7  15  12       19.83       25.60      8.85 o
   9  15  12        0.22       -4.68      9.36 o
 -12  16  12       46.91       46.69     10.66 o
 -10  16  12        1.30       10.76     10.53 o
  -8  16  12       55.65       52.66      8.49 o
  -6  16  12       59.85       71.04      8.49 o
  -4  16  12      282.53      267.68     11.61 o
  -2  16  12       91.58       84.19      8.44 o
   0  16  12      261.06      261.59     11.29 o
   2  16  12        6.31       12.57      3.89 o
   4  16  12      323.20      293.10     19.46 o
   6  16  12       11.00       25.04      6.48 o
   8  16  12        7.14       16.02      6.20 o
  10  16  12      230.19      213.67     18.97 o
 -13  17  12       91.29       88.77     11.20 o
 -11  17  12      328.98      344.49     23.40 o
  -9  17  12      507.65      565.37     23.39 o
  -7  17  12      193.37      178.35     16.41 o
  -5  17  12      397.33      391.92     13.96 o
  -3  17  12       33.88       44.41      7.13 o
  -1  17  12      175.93      164.05      9.49 o
   1  17  12     1155.49     1181.53     23.18 o
   3  17  12      195.29      193.25     12.56 o
   5  17  12       91.60       87.40      9.85 o
   7  17  12        0.34        2.88      6.20 o
   9  17  12      301.34      334.55     23.94 o
 -12  18  12       12.43        9.36      8.27 o
 -10  18  12        1.34        1.17     10.53 o
  -8  18  12        4.26        5.51      5.76 o
  -6  18  12        0.00        3.90      5.40 o
  -4  18  12       84.53       83.29      7.73 o
  -2  18  12      121.71      136.09      9.12 o
   0  18  12      109.08      107.60      7.73 o
   2  18  12        4.57       -8.19      8.19 o
   4  18  12       14.81       17.82      6.20 o
   6  18  12       59.29       46.08      9.21 o
   8  18  12      478.56      494.82     22.41 o
 -11  19  12        5.02       21.24     12.87 o
  -9  19  12        3.12       11.84      7.57 o
  -7  19  12       13.61       29.24      9.10 o
  -5  19  12       31.96       25.23      6.48 o
  -3  19  12      110.54      101.03      7.23 o
  -1  19  12      191.92      175.64     10.19 o
   1  19  12       10.92       15.71      8.98 o
   3  19  12       13.36       11.11      7.58 o
   5  19  12       73.23       46.79      9.93 o
   7  19  12       16.32       18.72      6.75 o
 -10  20  12        3.29        9.57     10.53 o
  -8  20  12        5.36        6.12      6.20 o
  -6  20  12        0.86        9.36      6.75 o
  -4  20  12       37.37       51.69      6.53 o
  -2  20  12       65.52       78.72      6.77 o
   0  20  12        2.80        1.24      5.06 o
   2  20  12      393.69      396.21     19.33 o
   4  20  12       42.06       46.06      8.49 o
   6  20  12       90.72       82.83     10.29 o
  -9  21  12        6.43        3.78     29.24 o
  -7  21  12      189.33      203.96     14.36 o
  -5  21  12       42.28       35.29      7.57 o
  -3  21  12        5.45        6.10      5.06 o
  -1  21  12        0.37       -5.06      5.06 o
   1  21  12      595.67      609.55     29.78 o
   3  21  12        8.58       18.30      7.13 o
   5  21  12        2.42       -6.75      6.75 o
   7  21  12       70.08       65.28     37.43 o
 -10  22  12      129.68      152.07     23.40 o
  -8  22  12       17.70       37.46      9.38 o
  -6  22  12        0.06        7.02      8.82 o
  -4  22  12        2.40       -3.78      6.20 o
  -2  22  12       65.82       69.63      7.54 o
   0  22  12      156.63      152.95     15.65 o
   2  22  12        4.65       -3.12      9.19 o
   4  22  12       78.66       69.10     10.64 o
   6  22  12       47.95       42.17      9.93 o
  -9  23  12      376.95      388.36     35.09 o
  -7  23  12      285.00      287.77     17.78 o
  -5  23  12       42.94       50.99     10.36 o
  -3  23  12        2.02       -5.17      5.17 o
  -1  23  12      207.25      167.11     13.51 o
   1  23  12        6.09       11.70      7.31 o
   3  23  12        1.02        1.56      5.40 o
   5  23  12       56.98       52.49     10.66 o
  -6  24  12      685.85      713.36     27.31 o
  -4  24  12       14.22       18.05     10.63 o
  -2  24  12      110.71       98.33     10.64 o
   0  24  12      182.74      205.89     14.86 o
   2  24  12       31.12       16.38     11.70 o
   4  24  12        0.39        9.36     11.70 o
  -5  25  12       71.85       88.12     13.23 o
  -3  25  12      213.50      181.00     17.31 o
  -1  25  12      113.66      101.12     10.64 o
   1  25  12       26.43       34.40      8.23 o
 -17   1  13        1.92       -3.83      9.36 o
 -15   1  13       95.66       95.11     13.23 o
 -13   1  13       25.10       52.84     14.04 o
 -11   1  13       89.04       66.84     12.87 o
  -9   1  13       51.51       48.67      6.62 o
  -7   1  13      351.70      353.73      7.60 o
  -5   1  13      565.65      580.54      7.96 o
  -3   1  13        2.86        4.21      2.25 o
  -1   1  13      397.22      464.61      8.12 o
   1   1  13        0.85       29.70      4.28 o
   3   1  13        2.74        2.88      1.26 o
   5   1  13      320.99      303.03      8.32 o
   7   1  13       20.75       30.01      3.68 o
   9   1  13      162.93      150.17      7.43 o
  11   1  13      233.02      271.46     21.51 o
 -16   2  13      447.46      442.36     26.47 o
 -14   2  13      329.85      356.81     21.51 o
 -12   2  13      626.62      617.64     24.81 o
 -10   2  13        0.18        3.51      4.96 o
  -8   2  13       11.96       19.35      4.38 o
  -6   2  13       51.33       72.22      3.04 o
  -4   2  13      147.25      197.71      3.91 o
  -2   2  13      209.75      212.26      5.07 o
   0   2  13      171.28      168.00      7.40 o
   2   2  13      250.94      214.81      6.16 o
   4   2  13      500.57      460.31      9.52 o
   6   2  13       23.33       19.64      3.40 o
   8   2  13      694.56      695.23     15.08 o
  10   2  13       43.69       67.50      9.63 o
  12   2  13        7.46       -9.93      9.93 o
 -15   3  13       21.24       27.65      8.99 o
 -13   3  13       25.02       31.05      8.99 o
 -11   3  13       85.84      100.82      9.93 o
  -9   3  13      409.35      369.19     13.92 o
  -7   3  13       81.41       77.47      3.71 o
  -5   3  13      451.44      509.04      6.96 o
  -3   3  13      107.38      126.01      4.08 o
  -1   3  13       10.91        7.21      1.39 o
   1   3  13     3016.73     2944.64     21.57 o
   3   3  13        0.03        2.44      1.43 o
   5   3  13      107.98      135.51      5.91 o
   7   3  13       19.38       29.96      3.68 o
   9   3  13      450.17      482.01     13.36 o
  11   3  13        0.10        9.36     16.38 o
 -16   4  13        4.09       -0.94      7.79 o
 -14   4  13      151.22      105.17     13.23 o
 -12   4  13      535.04      533.41     23.16 o
 -10   4  13        5.25        0.94      3.89 o
  -8   4  13      164.55      147.17      5.49 o
  -6   4  13       34.55       58.21      2.77 o
  -4   4  13      281.37      253.12      4.82 o
  -2   4  13      216.65      157.82      6.96 o
   0   4  13      266.32      339.01      9.07 o
   2   4  13     3977.36     4032.20     32.26 o
   4   4  13      255.64      271.95      7.68 o
   6   4  13        7.79        8.70      2.62 o
   8   4  13      935.30      894.82     17.16 o
  10   4  13      106.88      113.97      9.49 o
  12   4  13        1.00        4.68      8.27 o
 -15   5  13      279.22      241.54     19.85 o
 -13   5  13        2.22        7.02     10.53 o
 -11   5  13        2.03        7.69      5.61 o
  -9   5  13       77.61       85.65      6.35 o
  -7   5  13      526.29      444.20      8.02 o
  -5   5  13     2803.14     2748.95     15.03 o
  -3   5  13     1282.82     1236.51     12.91 o
  -1   5  13     1950.90     1961.81     17.82 o
   1   5  13      504.28      550.04     10.12 o
   3   5  13     1699.00     1656.19     17.42 o
   5   5  13      565.94      546.97     11.54 o
   7   5  13      204.21      217.68      9.58 o
   9   5  13       38.03       54.04      6.07 o
  11   5  13        1.50        9.15      5.35 o
 -16   6  13       33.63       18.72      7.79 o
 -14   6  13       14.37       18.72      8.27 o
 -12   6  13        6.77        5.01      5.85 o
 -10   6  13      165.58      127.82      8.06 o
  -8   6  13      708.79      707.82     12.37 o
  -6   6  13       14.02       28.21      2.71 o
  -4   6  13      189.06      202.81      5.08 o
  -2   6  13      933.77      879.86      9.71 o
   0   6  13       87.80       84.86      4.73 o
   2   6  13       42.85       40.67      2.93 o
   4   6  13      139.31      139.16      5.91 o
   6   6  13      107.97      105.75      5.91 o
   8   6  13        6.93       12.05      4.01 o
  10   6  13       20.27       13.82      4.89 o
  12   6  13        2.76       -1.17      6.62 o
 -15   7  13        6.52       -7.23      8.99 o
 -13   7  13       20.77       18.72     10.53 o
 -11   7  13       97.31      124.41      9.85 o
  -9   7  13      126.64      111.43      5.42 o
  -7   7  13     6499.36     5932.47     31.44 o
  -5   7  13     1033.28     1052.59     13.89 o
  -3   7  13     1544.93     1540.84     22.15 o
  -1   7  13     1064.51     1091.37     11.65 o
   1   7  13       93.38       80.32      3.35 o
   3   7  13     1032.61      906.09     13.52 o
   5   7  13       20.65       27.58      3.49 o
   7   7  13      120.60      115.85      6.68 o
   9   7  13      218.85      199.35     12.49 o
  11   7  13       26.25       43.54     11.70 o
 -16   8  13      463.40      458.70     27.26 o
 -14   8  13      319.88      296.72     20.63 o
 -12   8  13      155.47      158.85     16.38 o
 -10   8  13       14.55       16.05      4.65 o
  -8   8  13       99.04       73.88      4.79 o
  -6   8  13       20.36        9.51      2.33 o
  -4   8  13     1257.07     1178.66     18.72 o
  -2   8  13     2240.54     2084.31     16.43 o
   0   8  13      435.42      444.17      8.42 o
   2   8  13      147.34      120.54      6.23 o
   4   8  13        1.21       -0.26      2.47 o
   6   8  13      376.41      369.70     11.99 o
   8   8  13      178.24      191.99     12.41 o
  10   8  13       22.39       22.97      5.67 o
 -15   9  13       26.79       15.21     12.87 o
 -13   9  13        0.00        8.19      6.62 o
 -11   9  13      149.79      147.76      9.61 o
  -9   9  13       43.88       40.52      4.73 o
  -7   9  13      200.79      190.37      7.30 o
  -5   9  13      252.36      255.68      9.19 o
  -3   9  13      117.58      106.73      5.10 o
  -1   9  13      620.28      566.48     10.06 o
   1   9  13        2.80        6.40      2.01 o
   3   9  13      263.17      248.80      7.89 o
   5   9  13        0.54        2.52      2.59 o
   7   9  13       72.73       84.27      6.26 o
   9   9  13        6.53        4.75      4.45 o
  11   9  13        4.13        1.91      6.52 o
 -14  10  13       79.22       63.50     18.72 o
 -12  10  13        4.59        8.11      4.45 o
 -10  10  13       14.32       11.95      3.76 o
  -8  10  13      373.20      320.41     11.00 o
  -6  10  13      298.08      307.28      8.68 o
  -4  10  13     2151.61     2047.56     25.13 o
  -2  10  13      238.04      249.71      7.93 o
   0  10  13      382.47      332.83      8.08 o
   2  10  13       10.21       21.40      2.70 o
   4  10  13      179.45      212.52      7.61 o
   6  10  13     1066.17     1107.68     19.70 o
   8  10  13      239.91      238.78     12.47 o
  10  10  13        2.46       -1.36      5.07 o
 -15  11  13        1.80       15.60      6.75 o
 -13  11  13        2.31       -5.33      5.33 o
 -11  11  13      216.18      238.17     11.96 o
  -9  11  13       46.25       39.65      4.85 o
  -7  11  13      541.73      495.71     12.85 o
  -5  11  13      143.44      126.26      6.00 o
  -3  11  13       78.76       76.53      5.17 o
  -1  11  13       70.12       48.47      4.65 o
   1  11  13      226.57      218.43      7.53 o
   3  11  13      201.64      192.71      9.49 o
   5  11  13      911.90      919.74     18.25 o
   7  11  13      405.70      392.36     19.92 o
   9  11  13      136.57      134.99     10.11 o
  11  11  13       16.46        7.02      7.31 o
 -14  12  13      166.23      184.73     14.25 o
 -12  12  13       58.32       64.50      7.53 o
 -10  12  13       41.57       47.73      6.53 o
  -8  12  13      178.13      165.14      8.05 o
  -6  12  13      125.49      120.03      5.77 o
  -4  12  13       17.04       16.41      3.04 o
  -2  12  13       22.87       29.61      3.97 o
   0  12  13      993.32      933.66     17.08 o
   2  12  13     1092.57     1111.50     21.77 o
   4  12  13       32.81       34.08      4.44 o
   6  12  13      199.05      194.13     10.99 o
   8  12  13      159.41      132.28     14.89 o
  10  12  13       14.36        8.29     24.56 o
 -15  13  13       79.57       81.88     18.72 o
 -13  13  13       67.11       85.93     10.29 o
 -11  13  13       17.92       16.64      5.17 o
  -9  13  13      144.30      155.05      8.65 o
  -7  13  13       41.85       41.91      7.00 o
  -5  13  13      121.23      116.27      5.77 o
  -3  13  13       33.88       61.35      5.17 o
  -1  13  13      150.24      145.82      7.84 o
   1  13  13      797.77      872.35     18.04 o
   3  13  13       83.74       70.94      7.88 o
   5  13  13       38.01       37.61      5.62 o
   7  13  13        0.27        3.98      4.81 o
   9  13  13       48.80       28.07      8.99 o
 -14  14  13      271.59      308.02     18.81 o
 -12  14  13       96.22      116.17     12.16 o
 -10  14  13      204.76      220.89     11.87 o
  -8  14  13      200.70      193.78      8.95 o
  -6  14  13      120.78      108.52      6.07 o
  -4  14  13       54.08       42.01      4.90 o
  -2  14  13        0.12        8.27      3.38 o
   0  14  13       76.68       75.72      6.08 o
   2  14  13        5.00        8.27      3.72 o
   4  14  13      205.64      211.11     12.56 o
   6  14  13        9.51        0.00      5.76 o
   8  14  13      133.50      129.83     14.61 o
  10  14  13        0.06        3.12      7.31 o
 -13  15  13       10.28        4.21      8.19 o
 -11  15  13       11.20       19.59      5.99 o
  -9  15  13      542.98      602.94     18.54 o
  -7  15  13       24.28       33.78      5.40 o
  -5  15  13        0.63        5.21      2.73 o
  -3  15  13      294.67      289.37     13.01 o
  -1  15  13      169.35      175.14      8.56 o
   1  15  13        0.21        3.84      3.97 o
   3  15  13       19.18       11.00      4.81 o
   5  15  13       95.39      107.78     11.62 o
   7  15  13       76.65       71.07      9.26 o
   9  15  13        3.36        0.64      8.99 o
 -12  16  13        1.98       -1.26      6.20 o
 -10  16  13       26.18       35.48      9.28 o
  -8  16  13      593.68      586.79     22.03 o
  -6  16  13      137.69      133.84     10.91 o
  -4  16  13       16.46       11.09      4.05 o
  -2  16  13      231.63      246.84     11.07 o
   0  16  13     1276.26     1194.61     22.59 o
   2  16  13      255.12      264.57     14.36 o
   4  16  13      241.30      224.89     13.92 o
   6  16  13       69.13       55.51      9.53 o
   8  16  13       25.83        4.68      8.27 o
 -13  17  13        5.92        9.57     10.53 o
 -11  17  13        4.62       10.76     10.53 o
  -9  17  13       53.05       57.79      9.45 o
  -7  17  13        7.48        7.80      5.40 o
  -5  17  13      149.49      175.56     11.48 o
  -3  17  13       16.08       26.71      5.17 o
  -1  17  13      217.38      222.88     10.68 o
   1  17  13      643.48      581.80     20.17 o
   3  17  13       69.69       73.04      8.93 o
   5  17  13      387.17      373.60     18.34 o
   7  17  13       18.16       17.10      6.20 o
   9  17  13       55.42       60.83     16.38 o
 -12  18  13        4.52        6.38     19.89 o
 -10  18  13      161.72      167.04     17.31 o
  -8  18  13       13.80       10.53      8.27 o
  -6  18  13        3.16        3.29      5.06 o
  -4  18  13      248.06      233.04     13.25 o
  -2  18  13      146.95      175.71     11.82 o
   0  18  13       86.94       85.84      9.26 o
   2  18  13       19.16       10.95      5.06 o
   4  18  13      112.05      116.53     11.65 o
   6  18  13       20.22        5.20      7.31 o
   8  18  13       13.24       17.94      9.52 o
 -11  19  13       22.63       12.87      8.27 o
  -9  19  13      310.22      317.13     17.98 o
  -7  19  13      106.74      113.59     10.29 o
  -5  19  13       14.05       22.06      5.76 o
  -3  19  13        7.10        8.26      4.02 o
  -1  19  13       22.86       30.89      4.90 o
   1  19  13      628.09      644.10     28.91 o
   3  19  13      189.88      195.48     13.92 o
   5  19  13      306.79      297.89     17.46 o
   7  19  13       63.79       41.57     10.66 o
 -10  20  13      244.57      215.87     19.85 o
  -8  20  13        2.19        6.58      6.48 o
  -6  20  13      432.18      425.04     19.23 o
  -4  20  13      397.91      403.66     15.40 o
  -2  20  13        6.85       -5.76      5.77 o
   0  20  13       58.56       53.91      9.93 o
   2  20  13      111.51      101.73     11.02 o
   4  20  13       25.82       20.28      6.75 o
   6  20  13       20.09       23.26      7.13 o
  -9  21  13      177.60      184.21     18.05 o
  -7  21  13      232.52      231.46     22.02 o
  -5  21  13      139.95      136.71     11.65 o
  -3  21  13        5.22       15.71      4.16 o
  -1  21  13       18.76       20.12     10.53 o
   1  21  13      327.05      335.27     22.29 o
   3  21  13      105.65       87.10      9.85 o
   5  21  13       12.18       10.19      5.76 o
  -8  22  13      432.45      502.22     23.39 o
  -6  22  13       61.38       71.02      9.63 o
  -4  22  13      285.95      288.35     14.30 o
  -2  22  13       15.61       10.20      5.16 o
   0  22  13      179.77      196.55     18.20 o
   2  22  13        0.84        0.72      8.44 o
   4  22  13       43.67       47.31      8.49 o
  -7  23  13      377.51      435.50     24.90 o
  -5  23  13      238.67      275.44     16.42 o
  -3  23  13       41.02       26.70      7.13 o
  -1  23  13        9.29       13.03      6.81 o
   1  23  13      100.96      108.35     12.16 o
   3  23  13        0.51        7.27      6.48 o
  -6  24  13       79.69       93.70     11.20 o
  -4  24  13      234.78      255.78     21.51 o
  -2  24  13       20.31       24.47      6.20 o
   0  24  13      154.97      175.37     14.36 o
   2  24  13       40.88       50.80      8.93 o
  -5  25  13      179.35      163.77     23.40 o
  -3  25  13        2.81       16.38     10.53 o
  -1  25  13      126.42      109.98     11.65 o
   1  25  13       14.17       18.72     11.70 o
 -16   0  14        2.18       -9.36     11.70 o
 -14   0  14        2.03       14.04     11.70 o
 -12   0  14       66.78       56.15     11.70 o
 -10   0  14      921.05      811.81     35.09 o
  -8   0  14       77.74       64.11      6.84 o
  -6   0  14      957.63      895.42     15.10 o
  -4   0  14     5104.55     5238.42     52.45 o
  -2   0  14       18.26       17.18      3.40 o
   0   0  14      223.74      220.54     24.56 o
   2   0  14     1283.88     1244.96     21.03 o
   4   0  14       71.96       60.19      5.53 o
   6   0  14       37.30       39.83      5.06 o
   8   0  14       45.13       44.39     12.87 o
  10   0  14       15.91       12.48      6.28 o
  12   0  14       44.64       84.22     21.06 o
 -15   1  14      716.20      752.37     33.09 o
 -13   1  14       27.32       31.58      8.27 o
 -11   1  14      108.96      105.28      9.93 o
  -9   1  14     1037.44      963.42     22.16 o
  -7   1  14       27.19       21.05      2.51 o
  -5   1  14       67.12      124.48      3.94 o
  -3   1  14        1.12       -0.78      2.03 o
  -1   1  14        0.32        8.89      2.69 o
   1   1  14      620.70      677.98     15.21 o
   3   1  14       91.48       91.39      3.98 o
   5   1  14       60.99       64.02      4.21 o
   7   1  14      143.32      119.67      7.53 o
   9   1  14      624.27      575.99     18.83 o
  11   1  14       21.29       42.11     11.58 o
 -16   2  14       54.76       62.02     11.58 o
 -14   2  14       31.08       30.41      9.93 o
 -12   2  14       18.15       27.81      7.31 o
 -10   2  14      922.50      827.74     24.81 o
  -8   2  14        1.57       11.88      2.54 o
  -6   2  14        9.48        2.08      1.46 o
  -4   2  14       59.33       67.80      2.44 o
  -2   2  14      791.32      764.62      9.48 o
   0   2  14     5900.34     6006.86     44.32 o
   2   2  14     2202.11     2229.06     22.04 o
   4   2  14        0.03       -1.77      2.87 o
   6   2  14      139.77      124.22      7.36 o
   8   2  14       52.01       61.22      7.54 o
  10   2  14       30.17       36.19      8.23 o
  12   2  14        4.29       -1.49     16.38 o
 -15   3  14       41.72       24.56      8.27 o
 -13   3  14       35.02       34.29      8.27 o
 -11   3  14      124.32      123.73     11.58 o
  -9   3  14       26.69       24.33      4.28 o
  -7   3  14        7.44       15.07      2.20 o
  -5   3  14      519.63      517.44      7.25 o
  -3   3  14       16.30       13.08      2.09 o
  -1   3  14      843.13      823.37     10.69 o
   1   3  14      269.88      257.77      8.94 o
   3   3  14       45.92       33.72      2.74 o
   5   3  14      102.15       90.49      5.15 o
   7   3  14      796.24      829.97     18.35 o
   9   3  14      713.15      711.51     21.19 o
  11   3  14        0.88      -12.76     14.04 o
 -16   4  14        2.75       -7.31      7.31 o
 -14   4  14       49.94       35.73      8.99 o
 -12   4  14       24.55       27.50     11.70 o
 -10   4  14        3.80        5.96      5.21 o
  -8   4  14     2464.22     2291.15     22.29 o
  -6   4  14     2053.98     1918.42     14.65 o
  -4   4  14        0.09        1.49      1.12 o
  -2   4  14     1004.99     1077.35     12.33 o
   0   4  14     4370.64     4565.54     35.92 o
   2   4  14        0.12       19.26      4.50 o
   4   4  14      116.65       87.14      6.10 o
   6   4  14       98.67       82.21      6.34 o
   8   4  14       16.48       20.16      4.62 o
  10   4  14      379.42      417.86     20.17 o
 -15   5  14        1.97       11.70      8.27 o
 -13   5  14      210.40      254.10     18.20 o
 -11   5  14      216.86      233.26     14.89 o
  -9   5  14       16.36       20.91      2.82 o
  -7   5  14      332.69      357.18      7.53 o
  -5   5  14        5.65       11.02      1.28 o
  -3   5  14     1685.04     1673.11     15.93 o
  -1   5  14     2458.04     2426.80     24.49 o
   1   5  14      312.66      311.73      8.50 o
   3   5  14      129.72      129.67      5.06 o
   5   5  14      549.37      518.11     11.52 o
   7   5  14       25.68       29.88      5.10 o
   9   5  14      233.88      222.84     12.36 o
  11   5  14        0.10        1.40      4.81 o
 -16   6  14       37.89       39.41     10.53 o
 -14   6  14      175.74      147.43     14.89 o
 -12   6  14       97.76      106.58     11.70 o
 -10   6  14       92.73       98.30      6.98 o
  -8   6  14      256.94      245.87      6.52 o
  -6   6  14     1367.15     1357.69     14.02 o
  -4   6  14       37.64       38.80      2.48 o
  -2   6  14       53.16       70.52      2.81 o
   0   6  14       35.44       36.49      3.49 o
   2   6  14       17.16       23.46      3.23 o
   4   6  14      375.90      325.02      8.79 o
   6   6  14      139.15      148.48      7.72 o
   8   6  14      388.75      381.84     18.30 o
  10   6  14       77.50       78.59      9.85 o
 -15   7  14       37.69        9.62     12.87 o
 -13   7  14      333.43      329.66     23.40 o
 -11   7  14      240.68      239.66     13.01 o
  -9   7  14        5.19        0.88      2.78 o
  -7   7  14      670.42      629.13      9.99 o
  -5   7  14      153.42      139.15      4.63 o
  -3   7  14       23.50       22.10      2.37 o
  -1   7  14        5.12        4.34      1.46 o
   1   7  14      451.20      464.64     10.12 o
   3   7  14       84.54       94.40      5.23 o
   5   7  14      173.09      166.25      8.09 o
   7   7  14       25.24       30.06      5.18 o
   9   7  14        0.00        7.80      8.46 o
  11   7  14        4.87        5.98      6.31 o
 -16   8  14       13.71       23.40     14.04 o
 -14   8  14        7.68       19.18     15.21 o
 -12   8  14       76.11       74.53      8.49 o
 -10   8  14        1.42        3.12      3.46 o
  -8   8  14      156.54      135.40      5.56 o
  -6   8  14      318.39      303.93      8.62 o
  -4   8  14       11.43       12.74      3.06 o
  -2   8  14      249.30      184.97      5.26 o
   0   8  14       36.62       52.54      4.41 o
   2   8  14      103.41       92.21      5.54 o
   4   8  14      195.32      191.77      8.25 o
   6   8  14        1.14        5.03      3.54 o
   8   8  14      101.45      120.27      7.83 o
  10   8  14        2.15       -0.78      5.40 o
 -15   9  14       96.47       69.95     12.32 o
 -13   9  14        5.94        9.53      5.76 o
 -11   9  14        3.43        7.56      4.28 o
  -9   9  14      245.11      212.46      8.24 o
  -7   9  14     1779.38     1729.08     20.28 o
  -5   9  14     1240.49     1185.57     17.53 o
  -3   9  14        1.24        5.89      2.47 o
  -1   9  14        5.09        2.86      1.73 o
   1   9  14       51.39       46.44      3.92 o
   3   9  14       71.96       70.69      5.43 o
   5   9  14      579.03      577.30     14.50 o
   7   9  14      359.84      358.65     12.89 o
   9   9  14       46.30       39.48      7.88 o
  11   9  14       59.37       78.78     10.64 o
 -14  10  14      160.78      154.07     13.01 o
 -12  10  14      108.50      121.07      9.61 o
 -10  10  14      161.73      153.83      8.55 o
  -8  10  14       66.58       57.69      5.79 o
  -6  10  14     1608.65     1573.41     19.58 o
  -4  10  14       13.21       21.79      3.29 o
  -2  10  14      134.08      123.70      5.58 o
   0  10  14       50.39       40.13      4.11 o
   2  10  14      230.41      205.13      8.21 o
   4  10  14      124.72      109.68      9.10 o
   6  10  14      159.86      164.90     10.68 o
   8  10  14      133.89      139.54      9.89 o
  10  10  14        2.40        6.12      6.20 o
 -15  11  14      626.52      649.41     27.34 o
 -13  11  14       12.11       27.63      7.06 o
 -11  11  14       21.17       29.38      5.85 o
  -9  11  14       76.43       84.07      6.51 o
  -7  11  14       24.36       29.28      4.79 o
  -5  11  14       53.49       48.42      4.90 o
  -3  11  14      779.82      761.29     14.28 o
  -1  11  14       47.28       31.19      3.54 o
   1  11  14      354.80      337.73     10.34 o
   3  11  14       21.80       30.36      4.76 o
   5  11  14        2.02        6.43      7.77 o
   7  11  14       26.68       22.23      8.27 o
   9  11  14        8.65        7.80      6.75 o
  11  11  14       23.02       11.70     11.70 o
 -14  12  14       79.54       92.02     10.64 o
 -12  12  14       38.45       44.01      6.53 o
 -10  12  14      246.64      250.00     10.88 o
  -8  12  14       38.26       49.50      5.40 o
  -6  12  14      137.28      130.40      6.26 o
  -4  12  14      411.77      434.92     10.85 o
  -2  12  14       52.52       42.65      4.45 o
   0  12  14      590.98      541.25     17.46 o
   2  12  14       44.88       38.66      5.17 o
   4  12  14       15.76       18.95      6.01 o
   6  12  14      104.06       90.03      9.85 o
   8  12  14      361.44      367.77     18.43 o
  10  12  14        2.50        7.80      7.31 o
 -15  13  14        3.14       -9.36     11.70 o
 -13  13  14       30.05       32.51      7.88 o
 -11  13  14       37.47       52.65      6.02 o
  -9  13  14      512.32      524.28     15.46 o
  -7  13  14       72.55       79.98      5.79 o
  -5  13  14       53.52       54.55      4.31 o
  -3  13  14      377.86      345.06     10.34 o
  -1  13  14       58.01       71.53      5.67 o
   1  13  14     1591.72     1489.61     36.55 o
   3  13  14       34.19       18.05      5.76 o
   5  13  14       58.60       58.75      7.88 o
   7  13  14      163.90      173.63     16.54 o
   9  13  14      280.58      291.15     22.29 o
 -14  14  14      187.22      182.23     17.31 o
 -12  14  14      401.73      419.70     16.81 o
 -10  14  14       97.58      122.24      9.89 o
  -8  14  14       14.29       14.04      4.19 o
  -6  14  14      177.61      191.39      7.98 o
  -4  14  14       51.71       72.22      5.85 o
  -2  14  14       11.84       16.02      4.28 o
   0  14  14      410.48      385.77     15.62 o
   2  14  14       89.20       72.93      7.88 o
   4  14  14       49.89       47.27      8.94 o
   6  14  14      226.34      240.80     18.97 o
   8  14  14        1.27        4.47     10.53 o
 -13  15  14      207.74      215.10     13.35 o
 -11  15  14        0.06       -2.67      5.76 o
  -9  15  14      208.51      213.57     11.61 o
  -7  15  14        3.77        8.89      4.81 o
  -5  15  14      167.10      171.69      7.83 o
  -3  15  14        8.52        7.35      3.97 o
  -1  15  14      574.33      576.78     15.46 o
   1  15  14      214.02      197.05     15.01 o
   3  15  14       13.60       23.22      6.20 o
   5  15  14      513.56      498.07     20.59 o
   7  15  14        1.36        4.68      8.27 o
   9  15  14        4.90        8.84      7.31 o
 -12  16  14       13.04       11.11      6.67 o
 -10  16  14       18.88       12.74      7.31 o
  -8  16  14       81.98       69.02      9.26 o
  -6  16  14       12.55       17.55      5.76 o
  -4  16  14      178.79      169.40      9.81 o
  -2  16  14       26.06       30.66      6.08 o
   0  16  14      722.56      720.65     22.41 o
   2  16  14      326.23      338.76     16.50 o
   4  16  14       11.76        9.69      5.76 o
   6  16  14      434.84      433.47     30.41 o
   8  16  14        0.13        6.50      7.31 o
 -13  17  14       20.93        7.02      7.31 o
 -11  17  14        1.66       -4.42      8.19 o
  -9  17  14      110.16      117.16     11.65 o
  -7  17  14       28.63       30.87      7.28 o
  -5  17  14        1.52        2.51      3.97 o
  -3  17  14      392.29      413.06     14.50 o
  -1  17  14      131.78      118.22      9.85 o
   1  17  14        0.10       10.19      5.76 o
   3  17  14      259.05      280.01     15.72 o
   5  17  14       17.14        7.29     10.41 o
   7  17  14       22.76        8.32      7.31 o
 -12  18  14       50.17       61.99     12.32 o
 -10  18  14        8.35       20.05      9.06 o
  -8  18  14      107.01      114.88     10.64 o
  -6  18  14       46.43       58.58      8.23 o
  -4  18  14      237.24      222.94     11.61 o
  -2  18  14      426.23      414.33     17.56 o
   0  18  14       28.72       34.27      7.91 o
   2  18  14      232.61      265.12     15.72 o
   4  18  14      116.37       96.48     10.64 o
   6  18  14      334.24      312.01     22.98 o
   8  18  14       22.26       -2.34      9.36 o
 -11  19  14      140.62      117.56     16.38 o
  -9  19  14       11.30       18.07     15.59 o
  -7  19  14      103.94       67.62      8.93 o
  -5  19  14      374.05      374.86     17.46 o
  -3  19  14      235.38      229.18     10.54 o
  -1  19  14        6.19       -0.94      4.81 o
   1  19  14       60.14       66.70     11.58 o
   3  19  14      276.31      301.79     17.07 o
   5  19  14        3.44        7.02      6.75 o
   7  19  14      131.43       95.92     18.72 o
 -10  20  14       73.27       70.28     12.93 o
  -8  20  14      295.99      298.09     17.98 o
  -6  20  14      380.33      385.32     31.60 o
  -4  20  14      175.65      176.49      9.60 o
  -2  20  14        1.81       -2.17      5.76 o
   0  20  14      329.45      326.47     21.51 o
   2  20  14      143.84      150.42     14.50 o
   4  20  14      278.88      280.45     17.46 o
   6  20  14        9.11        4.68     11.70 o
  -9  21  14      313.38      302.56     20.77 o
  -7  21  14       44.66       48.22      9.45 o
  -5  21  14      193.67      166.07     13.01 o
  -3  21  14      241.34      243.95     13.05 o
  -1  21  14      121.40      126.25     14.04 o
   1  21  14        0.11        4.68      5.76 o
   3  21  14        9.99        8.58      6.75 o
   5  21  14        0.00      -11.70     11.70 o
  -8  22  14      231.99      275.86     18.70 o
  -6  22  14        0.73        6.48      6.49 o
  -4  22  14        3.23       -6.38      8.99 o
  -2  22  14       49.76       49.73      8.49 o
   0  22  14       69.99       76.20     13.23 o
   2  22  14       80.84       74.51      9.85 o
   4  22  14       55.54       56.00     18.72 o
  -7  23  14        0.41       13.26     18.72 o
  -5  23  14      156.19      178.67     13.92 o
  -3  23  14        0.91       -8.99      8.99 o
  -1  23  14       16.70       19.22      6.48 o
   1  23  14      117.30      105.86     15.03 o
   3  23  14      120.06       95.98     13.23 o
  -6  24  14      119.20      169.02     17.31 o
  -4  24  14       24.24       14.04     11.70 o
  -2  24  14       31.16       22.70      7.03 o
   0  24  14        0.57       13.78      7.78 o
   2  24  14       73.53       62.02     11.58 o
  -3  25  14       18.06        7.02     11.70 o
  -1  25  14        3.42       -6.24     17.55 o
 -15   1  15        0.50        1.17      6.62 o
 -13   1  15       16.13       14.04     11.70 o
 -11   1  15      107.72      118.61     10.66 o
  -9   1  15       70.56       84.02      6.07 o
  -7   1  15      137.84      126.11      4.30 o
  -5   1  15       83.47       71.44      3.02 o
  -3   1  15       42.00       46.61      3.36 o
  -1   1  15       72.75       77.58      5.26 o
   1   1  15     1527.39     1538.34     23.87 o
   3   1  15       32.38       34.84      5.17 o
   5   1  15        7.51       15.55      4.45 o
   7   1  15        0.25       -4.45      4.45 o
   9   1  15      190.02      214.88     12.29 o
  11   1  15        3.49        7.95      7.79 o
 -16   2  15      102.08      122.73     33.92 o
 -14   2  15      208.67      200.03     16.54 o
 -12   2  15        0.55        2.67      5.85 o
 -10   2  15       13.96       11.11      5.38 o
  -8   2  15       33.35       51.87      3.42 o
  -6   2  15       34.98       29.04      2.29 o
  -4   2  15       54.78       62.51      3.72 o
  -2   2  15      754.69      730.79     11.74 o
   0   2  15     2499.52     2591.20     29.74 o
   2   2  15        0.04        3.06      4.28 o
   4   2  15       82.81       68.37      7.02 o
   6   2  15        6.13        5.46      5.40 o
   8   2  15       20.37       18.18      7.92 o
  10   2  15       45.40       55.13      9.26 o
 -15   3  15       19.55        9.10      7.31 o
 -13   3  15      351.56      340.72     19.85 o
 -11   3  15        0.20        1.17      4.96 o
  -9   3  15      433.51      408.43     11.39 o
  -7   3  15      263.29      215.47      5.80 o
  -5   3  15      850.99      779.01      7.97 o
  -3   3  15        7.96       13.13      2.17 o
  -1   3  15      391.02      362.45      6.83 o
   1   3  15     1453.18     1453.65     23.25 o
   3   3  15      171.91      188.05      7.43 o
   5   3  15        3.20        3.24      5.07 o
   7   3  15        4.91        5.04      4.28 o
   9   3  15       24.73       16.87      5.33 o
  11   3  15        3.65        0.00      8.27 o
 -16   4  15       48.30       44.33     11.70 o
 -14   4  15        1.20        0.00      7.02 o
 -12   4  15      509.48      522.24     58.49 o
 -10   4  15      152.87      151.17      8.44 o
  -8   4  15      170.90      167.63      5.80 o
  -6   4  15        0.03        0.61      1.46 o
  -4   4  15      290.52      250.97      5.85 o
  -2   4  15      209.86      230.26      6.12 o
   0   4  15       36.91       47.57      4.01 o
   2   4  15        0.01        2.51      1.98 o
   4   4  15      117.88      120.46      6.27 o
   6   4  15      260.27      250.28     12.24 o
   8   4  15       13.57       17.73      5.33 o
  10   4  15      273.59      250.21     16.50 o
 -15   5  15       24.14       33.43     12.87 o
 -13   5  15        6.08        5.01      5.61 o
 -11   5  15       35.65       35.27      4.90 o
  -9   5  15       33.48       29.81      3.49 o
  -7   5  15     1184.08     1210.27     13.71 o
  -5   5  15      453.83      490.35      6.54 o
  -3   5  15      677.08      627.83      8.07 o
  -1   5  15      103.42       90.22      5.48 o
   1   5  15      267.19      288.58     10.38 o
   3   5  15       36.70       39.27      4.32 o
   5   5  15      166.42      181.99      8.42 o
   7   5  15      766.10      756.08     21.28 o
   9   5  15        5.93       16.38      6.75 o
  11   5  15       42.83       53.81     12.32 o
 -16   6  15      279.14      237.23     18.97 o
 -14   6  15       39.88       41.98     12.87 o
 -12   6  15       50.84       57.98      8.10 o
 -10   6  15       10.55        7.51      3.16 o
  -8   6  15      532.50      459.09      8.93 o
  -6   6  15      278.41      265.65      5.90 o
  -4   6  15      424.63      415.04      7.02 o
  -2   6  15      108.36      103.54      4.69 o
   0   6  15       77.15       78.63      4.37 o
   2   6  15        4.42        0.36      2.02 o
   4   6  15       45.32       60.19      5.26 o
   6   6  15       29.24       21.45      5.17 o
   8   6  15       83.07       81.66      8.06 o
  10   6  15      339.36      317.84     18.22 o
 -15   7  15      135.35      121.42     13.99 o
 -13   7  15       61.69       68.14      8.93 o
 -11   7  15       24.66       32.75      7.13 o
  -9   7  15       30.85       33.79      3.52 o
  -7   7  15     3103.85     2929.19     21.74 o
  -5   7  15      515.73      498.94      8.09 o
  -3   7  15      274.07      278.03      5.85 o
  -1   7  15      193.44      223.97      7.56 o
   1   7  15       17.76       17.41      2.88 o
   3   7  15       50.58       49.78      5.67 o
   5   7  15        2.29        1.04      3.46 o
   7   7  15       68.72       55.84      6.87 o
   9   7  15        0.78        4.97      7.24 o
  11   7  15       91.27       76.46     10.64 o
 -16   8  15        7.80       17.20      7.13 o
 -14   8  15       59.69       57.65      8.49 o
 -12   8  15       39.92       43.77      7.57 o
 -10   8  15        2.32        0.25      3.59 o
  -8   8  15      234.27      251.00      7.63 o
  -6   8  15     1471.77     1414.01     17.97 o
  -4   8  15       23.00       26.74      3.65 o
  -2   8  15     1280.95     1224.21     15.52 o
   0   8  15      359.83      340.31      9.73 o
   2   8  15       56.94       65.90      4.98 o
   4   8  15      140.41      121.44      8.71 o
   6   8  15        0.36        3.18      3.97 o
   8   8  15       52.63       46.33      8.78 o
  10   8  15       66.28       56.24     11.05 o
 -15   9  15      117.03      116.23     14.51 o
 -13   9  15      168.41      152.59     11.65 o
 -11   9  15      107.55      113.71      7.23 o
  -9   9  15        0.58        7.11      3.49 o
  -7   9  15     2037.21     1934.19     21.79 o
  -5   9  15      181.06      183.09      9.45 o
  -3   9  15      442.82      406.60      9.47 o
  -1   9  15      280.40      275.90      8.79 o
   1   9  15      461.28      406.76     10.31 o
   3   9  15     1516.68     1431.74     21.82 o
   5   9  15        0.03        5.85      4.45 o
   7   9  15       64.64       73.52      7.84 o
   9   9  15       11.98        6.24      7.35 o
  11   9  15      318.73      294.78     30.41 o
 -14  10  15       34.35       29.63      6.75 o
 -12  10  15       39.16       48.31      6.66 o
 -10  10  15      342.00      347.91     11.25 o
  -8  10  15       64.43       71.27      6.17 o
  -6  10  15      596.02      588.77     12.32 o
  -4  10  15        7.93        2.88      2.61 o
  -2  10  15       21.46       33.23      3.71 o
   0  10  15      796.08      786.90     16.27 o
   2  10  15      126.11      135.32      7.14 o
   4  10  15       34.59       39.59      5.88 o
   6  10  15        3.10        7.41      5.17 o
   8  10  15      285.79      302.82     17.56 o
  10  10  15      105.75       98.97     11.65 o
 -15  11  15      139.92      145.08     13.79 o
 -13  11  15       97.22       98.96      9.85 o
 -11  11  15      124.65      148.77      8.34 o
  -9  11  15      418.85      382.11     12.69 o
  -7  11  15      202.09      212.33      9.11 o
  -5  11  15        0.05        5.20      3.38 o
  -3  11  15       63.59       63.50      4.85 o
  -1  11  15      232.51      217.46     11.02 o
   1  11  15      607.08      606.76     14.82 o
   3  11  15      332.15      276.59     11.26 o
   5  11  15      110.68      129.02     11.02 o
   7  11  15      111.06       97.25     10.64 o
   9  11  15        5.84        9.21      7.57 o
 -14  12  15       26.11       24.15      6.48 o
 -12  12  15      230.51      276.34     12.27 o
 -10  12  15       97.89       87.11      7.32 o
  -8  12  15      839.14      808.38     17.91 o
  -6  12  15      802.19      785.36     16.01 o
  -4  12  15      717.52      692.78     15.68 o
  -2  12  15       16.06       21.06      4.81 o
   0  12  15        0.00        2.70      3.59 o
   2  12  15        4.67        7.60      3.36 o
   4  12  15       31.20       31.76      7.77 o
   6  12  15      111.03       93.05     10.15 o
   8  12  15        9.62       19.89      8.27 o
  10  12  15        3.74       -4.68     11.70 o
 -13  13  15       85.19       96.73      9.61 o
 -11  13  15       39.59       45.34      5.46 o
  -9  13  15      173.32      166.87      9.05 o
  -7  13  15        2.63        5.14      3.54 o
  -5  13  15      203.79      181.40      7.23 o
  -3  13  15      196.68      172.55      8.48 o
  -1  13  15        0.34        0.43      4.38 o
   1  13  15       29.35       29.51      7.51 o
   3  13  15       28.37       31.61     11.85 o
   5  13  15       51.72       56.06     12.87 o
   7  13  15      185.75      178.71     17.31 o
   9  13  15        4.82        9.36     14.04 o
 -14  14  15      761.71      751.96     27.44 o
 -12  14  15      205.80      211.24     12.54 o
 -10  14  15       46.73       45.19      7.09 o
  -8  14  15       23.42       39.48      5.12 o
  -6  14  15       18.38       18.86      3.16 o
  -4  14  15      497.45      486.84     12.60 o
  -2  14  15       85.41       78.42      8.23 o
   0  14  15       74.79       64.16      7.57 o
   2  14  15      138.48      143.31     11.02 o
   4  14  15      140.61      153.19     11.31 o
   6  14  15      116.43      106.60     13.99 o
   8  14  15        7.13        4.68     10.53 o
 -13  15  15       12.93        9.07      6.03 o
 -11  15  15       57.95       35.52      7.31 o
  -9  15  15      260.60      287.92     13.44 o
  -7  15  15      160.85      148.78     10.64 o
  -5  15  15       72.54       68.57      5.79 o
  -3  15  15      119.15      125.07      9.85 o
  -1  15  15        4.04        3.28      6.84 o
   1  15  15     1029.36      999.86     23.56 o
   3  15  15       41.83       48.80      8.90 o
   5  15  15      321.06      323.77     22.29 o
   7  15  15        0.09       -2.34      7.31 o
 -12  16  15      103.08      113.02     11.65 o
 -10  16  15       13.22       24.04      9.53 o
  -8  16  15      160.04      170.52     18.72 o
  -6  16  15      205.35      185.49     12.01 o
  -4  16  15      212.53      196.61     10.16 o
  -2  16  15      212.24      203.28     12.56 o
   0  16  15      484.65      488.76     18.81 o
   2  16  15       68.93       62.35      9.01 o
   4  16  15        0.36       -5.01      5.76 o
   6  16  15       51.96       52.77     11.23 o
   8  16  15      134.91      125.14     15.65 o
 -11  17  15        7.35        4.68     14.04 o
  -9  17  15       68.65       94.68     13.99 o
  -7  17  15        4.87       -0.85      5.16 o
  -5  17  15      102.32       89.45      7.54 o
  -3  17  15        6.90        8.58      6.25 o
  -1  17  15        0.14        7.80      5.40 o
   1  17  15      308.10      328.75     17.22 o
   3  17  15       13.82       25.07      6.81 o
   5  17  15       86.70      103.48     30.41 o
   7  17  15        0.02       -8.99      8.99 o
 -12  18  15        4.74       11.70      9.36 o
 -10  18  15       80.53       71.05     12.32 o
  -8  18  15       44.77       45.29      7.57 o
  -6  18  15       26.79       26.24      6.48 o
  -4  18  15        8.09        6.90      5.44 o
  -2  18  15       29.55       31.81      6.20 o
   0  18  15      577.87      557.99     21.05 o
   2  18  15       26.50       26.20      9.36 o
   4  18  15      110.39      121.46     12.01 o
   6  18  15       95.98       91.24     13.99 o
 -11  19  15       18.02       11.06      8.99 o
  -9  19  15       50.19       57.08      9.45 o
  -7  19  15        6.16        3.18      5.76 o
  -5  19  15       23.31       12.76     14.04 o
  -3  19  15        5.98        7.14      4.90 o
  -1  19  15      282.25      290.73     20.80 o
   1  19  15      101.19      108.09     10.64 o
   3  19  15        8.39        4.86      6.20 o
   5  19  15        1.14       -5.74     11.70 o
 -10  20  15       34.68       16.84      7.79 o
  -8  20  15      103.86      106.07     11.65 o
  -6  20  15        5.15       12.87      8.27 o
  -4  20  15       26.08       32.65      7.74 o
  -2  20  15      238.04      226.95     14.36 o
   0  20  15      154.06      139.02     14.89 o
   2  20  15      517.90      518.05     22.48 o
   4  20  15       57.29       63.31     12.32 o
  -9  21  15        2.32       -1.90     10.03 o
  -7  21  15      199.38      231.36     32.75 o
  -5  21  15       14.86       17.62      7.13 o
  -3  21  15       12.66       26.88      5.88 o
  -1  21  15       69.81       70.04     22.23 o
   1  21  15       29.81       32.75      8.10 o
   3  21  15       12.58        0.85      8.47 o
   5  21  15       13.76       21.06     11.70 o
  -8  22  15        4.68       33.69     12.32 o
  -6  22  15       26.08       10.85     16.38 o
  -4  22  15       55.50       63.10      9.26 o
  -2  22  15       10.58        9.94      5.99 o
   0  22  15       17.78       14.04     11.70 o
   2  22  15       88.71       86.84     14.27 o
   4  22  15       13.81       -7.02     11.70 o
  -7  23  15       18.03       44.45     18.72 o
  -5  23  15       79.88       78.61     14.67 o
  -3  23  15       26.07       16.38      9.36 o
  -1  23  15        2.35       -6.24      6.75 o
   1  23  15       61.58       53.15      9.26 o
  -4  24  15       53.99       31.00      9.36 o
  -2  24  15        8.55        1.44      6.20 o
   0  24  15       18.91        5.67      5.33 o
 -16   0  16      121.36      112.30     18.72 o
 -14   0  16     1609.46     1562.79     60.83 o
 -12   0  16      352.84      395.38     28.07 o
 -10   0  16      475.10      499.48     21.32 o
  -8   0  16       20.68       21.69      3.59 o
  -6   0  16     1500.52     1317.81     17.08 o
  -4   0  16      459.33      420.20     13.92 o
  -2   0  16     1079.61     1092.57     22.96 o
   0   0  16    11364.81    11483.08    219.91 o
   2   0  16       29.80       27.04      6.62 o
   4   0  16       38.53       42.63      8.27 o
   6   0  16       57.54       47.58      8.99 o
   8   0  16        0.77        3.28      7.79 o
  10   0  16        8.14       14.04      9.36 o
 -15   1  16        6.33       17.87      9.36 o
 -13   1  16        4.96        9.36      6.62 o
 -11   1  16      128.82      145.02     11.14 o
  -9   1  16      882.07      833.38     14.77 o
  -7   1  16      482.40      424.06      7.65 o
  -5   1  16      300.92      344.68      5.75 o
  -3   1  16      225.33      217.62      6.92 o
  -1   1  16      588.07      593.22     16.01 o
   1   1  16      304.13      337.43     11.87 o
   3   1  16      104.84      111.19      8.19 o
   5   1  16      575.34      592.32     17.82 o
   7   1  16        8.02       16.83      4.76 o
   9   1  16      183.42      190.15     11.91 o
  11   1  16        0.19       -8.19      8.19 o
 -16   2  16      192.82      202.70     18.20 o
 -14   2  16        3.23       13.78      7.31 o
 -12   2  16        2.31       10.53      6.62 o
 -10   2  16      344.65      327.95     11.05 o
  -8   2  16      977.68      909.73     12.37 o
  -6   2  16      209.92      196.74      4.69 o
  -4   2  16       92.83      105.95      5.00 o
  -2   2  16      574.40      583.11     11.05 o
   0   2  16      219.66      292.23     11.48 o
   2   2  16       41.34       37.86      5.48 o
   4   2  16       27.15       31.43      6.03 o
   6   2  16      276.52      283.68     13.13 o
   8   2  16      267.67      267.32     13.65 o
  10   2  16      143.88      117.14     14.61 o
 -15   3  16      268.59      269.71     18.97 o
 -13   3  16      102.69       91.30     11.58 o
 -11   3  16        0.09       -0.67      3.97 o
  -9   3  16        2.30        7.35      3.24 o
  -7   3  16     1649.53     1553.12     15.08 o
  -5   3  16      738.43      770.21     10.35 o
  -3   3  16      151.26      154.39      4.99 o
  -1   3  16       50.88       63.81      5.26 o
   1   3  16      438.94      461.25     18.11 o
   3   3  16      136.11      117.64      8.19 o
   5   3  16       12.55       12.31      4.90 o
   7   3  16       45.85       55.11      6.66 o
   9   3  16      931.73      952.14     26.01 o
  11   3  16       53.86       54.85     12.32 o
 -16   4  16       77.10       68.34     11.58 o
 -14   4  16       10.66        5.15     15.21 o
 -12   4  16       69.90       61.79      8.10 o
 -10   4  16       48.69       48.08      4.58 o
  -8   4  16      338.84      303.76      7.91 o
  -6   4  16        2.80        7.10      1.56 o
  -4   4  16       12.36       10.84      2.05 o
  -2   4  16      244.00      229.71      6.96 o
   0   4  16       36.44       36.98      4.16 o
   2   4  16       40.72       32.96      5.04 o
   4   4  16      820.12      813.28     21.61 o
   6   4  16       19.82       26.36      5.33 o
   8   4  16      165.73      199.35     12.24 o
  10   4  16       59.80       73.98      9.85 o
 -15   5  16       70.28       68.63     14.04 o
 -13   5  16       13.67       16.69      9.30 o
 -11   5  16       38.36       30.61      5.17 o
  -9   5  16       60.17       65.56      4.79 o
  -7   5  16     1131.36     1135.80     12.26 o
  -5   5  16       41.52       37.86      2.26 o
  -3   5  16        1.26        7.26      2.45 o
  -1   5  16        0.00        1.28      1.82 o
   1   5  16      400.85      384.83     12.79 o
   3   5  16      432.62      406.53     14.52 o
   5   5  16       48.08       60.54      6.87 o
   7   5  16      109.31      102.21      8.71 o
   9   5  16      207.95      191.73     14.73 o
 -16   6  16       18.36       16.10      7.13 o
 -14   6  16       93.36      102.84     11.05 o
 -12   6  16      217.84      217.41     13.51 o
 -10   6  16      226.09      223.44      9.72 o
  -8   6  16        0.32        0.85      2.29 o
  -6   6  16       13.08       10.27      1.97 o
  -4   6  16      133.23      103.86      4.45 o
  -2   6  16       68.28       80.19      4.58 o
   0   6  16        2.76        0.50      1.82 o
   2   6  16      145.20      141.27      8.56 o
   4   6  16      572.70      562.55     16.93 o
   6   6  16       27.68       28.25      5.17 o
   8   6  16        1.25        5.79      4.90 o
  10   6  16       90.36       84.16     11.65 o
 -15   7  16       82.71       60.50     10.95 o
 -13   7  16       40.59       30.22      6.48 o
 -11   7  16      623.12      650.46     16.89 o
  -9   7  16      195.66      166.55      7.37 o
  -7   7  16      686.95      696.07     10.85 o
  -5   7  16      105.43      103.95      5.92 o
  -3   7  16       25.18       29.58      2.90 o
  -1   7  16       48.51       39.94      3.96 o
   1   7  16      160.26      167.12      8.56 o
   3   7  16       35.50       31.44      5.33 o
   5   7  16       22.05       14.40      4.28 o
   7   7  16        7.36        9.73      4.76 o
   9   7  16       11.78       25.29      7.27 o
 -14   8  16       98.17      101.32     10.64 o
 -12   8  16       54.26       51.10      7.02 o
 -10   8  16       43.90       40.82      4.75 o
  -8   8  16      287.49      274.29      7.98 o
  -6   8  16      404.09      360.08      8.67 o
  -4   8  16       27.77       36.64      3.69 o
  -2   8  16       84.02       75.14      4.51 o
   0   8  16      378.60      393.55      9.68 o
   2   8  16       38.43       42.01      7.12 o
   4   8  16       94.20       91.54      7.77 o
   6   8  16        6.79        3.20      4.90 o
   8   8  16       15.54       17.77      5.33 o
  10   8  16      147.92      127.57     12.71 o
 -15   9  16       30.64       19.60     10.82 o
 -13   9  16       22.73       25.10      5.15 o
 -11   9  16      206.27      212.12      9.50 o
  -9   9  16       44.63       39.64      4.38 o
  -7   9  16       21.12       34.96      3.56 o
  -5   9  16      404.49      387.62     12.24 o
  -3   9  16      314.69      265.44     10.43 o
  -1   9  16        0.55       -1.12      2.64 o
   1   9  16      204.11      221.16      7.74 o
   3   9  16       28.37       45.78      6.53 o
   5   9  16      217.97      228.39     11.87 o
   7   9  16       48.51       50.66      6.87 o
   9   9  16        1.71        0.18      6.20 o
 -14  10  16        1.70        6.17      5.43 o
 -12  10  16      403.92      380.88     13.94 o
 -10  10  16      126.27      134.89      7.23 o
  -8  10  16       11.55       12.22      3.49 o
  -6  10  16      277.25      280.65      9.87 o
  -4  10  16        0.55        3.41      2.78 o
  -2  10  16     1988.76     1888.49     30.99 o
   0  10  16       98.10       99.93      6.07 o
   2  10  16      290.83      305.68     12.83 o
   4  10  16      451.95      454.82     16.31 o
   6  10  16       77.12       59.64      7.02 o
   8  10  16        0.11       -2.51      5.76 o
  10  10  16       57.43      102.99     14.89 o
 -15  11  16      185.40      193.13     14.73 o
 -13  11  16        0.10        1.67      5.67 o
 -11  11  16      291.73      320.97     11.68 o
  -9  11  16       54.17       63.90      5.46 o
  -7  11  16      278.98      273.99     10.07 o
  -5  11  16     1905.63     1824.53     22.93 o
  -3  11  16       39.58       35.35      4.65 o
  -1  11  16      260.73      250.40     18.73 o
   1  11  16       46.38       52.60      4.98 o
   3  11  16       20.21       40.27      6.75 o
   5  11  16      149.64      127.62      9.61 o
   7  11  16       62.99       46.51      7.65 o
   9  11  16        6.50       11.63      6.63 o
 -14  12  16      249.00      261.29     16.62 o
 -12  12  16      669.74      686.38     19.20 o
 -10  12  16       87.37      104.57      6.92 o
  -8  12  16        4.01        8.85      3.87 o
  -6  12  16      419.11      397.31     11.59 o
  -4  12  16      471.37      498.96     14.82 o
  -2  12  16      514.25      543.13     18.84 o
   0  12  16       53.90       46.02      6.48 o
   2  12  16        1.99        7.80      4.39 o
   4  12  16       35.37       40.88      7.57 o
   6  12  16        2.19       -0.50      5.76 o
   8  12  16        6.39        9.36      8.27 o
 -13  13  16      140.71      136.99     12.56 o
 -11  13  16      350.84      379.43     12.87 o
  -9  13  16      595.78      532.94     15.86 o
  -7  13  16       37.08       36.29      5.48 o
  -5  13  16      557.45      533.19     13.48 o
  -3  13  16      351.04      357.74     15.72 o
  -1  13  16       20.15       19.46      5.14 o
   1  13  16       10.80       16.21      4.87 o
   3  13  16      176.86      184.55     16.38 o
   5  13  16       54.99       44.81      9.93 o
   7  13  16        5.56       -1.56      7.31 o
   9  13  16       65.47       91.24     18.72 o
 -14  14  16       38.06       66.29     15.21 o
 -12  14  16      203.71      206.81     16.32 o
 -10  14  16      492.28      496.16     17.71 o
  -8  14  16      125.48      137.36      8.05 o
  -6  14  16       92.74      100.22      6.28 o
  -4  14  16      617.87      612.58     16.88 o
  -2  14  16       39.12       40.42      6.20 o
   0  14  16       69.90       67.75      7.57 o
   2  14  16      156.72      143.90     10.45 o
   4  14  16      234.56      240.65     18.97 o
   6  14  16        0.04        0.78      7.31 o
   8  14  16        0.93        7.02      8.27 o
 -13  15  16      226.87      228.40     19.85 o
 -11  15  16       79.25       83.63      9.02 o
  -9  15  16      223.56      224.76     12.07 o
  -7  15  16      131.55      111.14      8.06 o
  -5  15  16      317.05      309.12     12.47 o
  -3  15  16      806.54      764.78     22.88 o
  -1  15  16       83.48      101.53      9.45 o
   1  15  16      164.66      169.19     10.33 o
   3  15  16      369.71      352.79     22.29 o
   5  15  16        0.11       11.70     25.73 o
   7  15  16        8.47       -4.04     19.89 o
 -12  16  16      127.50      145.42     30.41 o
 -10  16  16        0.00       -4.01      5.76 o
  -8  16  16       12.19        3.68      5.53 o
  -6  16  16        6.46        5.04      7.25 o
  -4  16  16      276.08      250.02     16.62 o
  -2  16  16       81.41       66.60      9.08 o
   0  16  16      427.29      441.41     17.78 o
   2  16  16      164.89      190.22     13.01 o
   4  16  16       16.59       16.38      8.27 o
   6  16  16       10.65        4.68     10.53 o
 -11  17  16       52.80       65.84     11.58 o
  -9  17  16        3.57        4.43      9.99 o
  -7  17  16      122.81      131.66     11.02 o
  -5  17  16       78.57       86.81      8.06 o
  -3  17  16      325.50      325.43     16.21 o
  -1  17  16      203.44      199.25     13.01 o
   1  17  16     1084.11     1084.21     25.19 o
   3  17  16       85.49       70.89     11.58 o
   5  17  16        2.83        5.46     14.04 o
   7  17  16        0.02        7.02     11.70 o
 -12  18  16        0.45      -11.70     14.04 o
 -10  18  16       19.75        2.17      5.76 o
  -8  18  16        0.01       -0.55      8.95 o
  -6  18  16      181.98      177.61     17.31 o
  -4  18  16        6.04       15.60      5.74 o
  -2  18  16        0.78       -5.06      5.06 o
   0  18  16       32.39       36.20      9.66 o
   2  18  16        0.13       -0.67      5.76 o
   4  18  16        1.57       21.48      8.99 o
   6  18  16        0.54        7.02      8.27 o
 -11  19  16        3.55       18.72     14.04 o
  -9  19  16       88.69      105.15     14.61 o
  -7  19  16        1.00       -1.82      7.31 o
  -5  19  16       26.14       37.44      8.27 o
  -3  19  16       13.79       13.16      5.99 o
  -1  19  16       43.19       32.75      6.20 o
   1  19  16       36.04       62.15      9.26 o
   3  19  16        0.00       17.87      9.36 o
   5  19  16       51.03       42.76     16.38 o
  -8  20  16       26.73       28.79     22.23 o
  -6  20  16       10.36       13.19      9.36 o
  -4  20  16       12.30       16.33      5.33 o
  -2  20  16        1.58        5.01      5.76 o
   0  20  16      107.37       82.76     12.32 o
   2  20  16       68.13       73.80     12.32 o
   4  20  16        5.76       -8.99      8.99 o
  -7  21  16      178.43      207.11     25.73 o
  -5  21  16       76.78       85.64     10.29 o
  -3  21  16        5.51        9.23      5.17 o
  -1  21  16       59.72       52.03     21.06 o
   1  21  16      105.49      108.30     11.20 o
   3  21  16        0.12        4.68      6.62 o
  -6  22  16       39.87       32.20      8.95 o
  -4  22  16       11.28        4.68      7.31 o
  -2  22  16       83.85       82.35     12.57 o
   0  22  16       80.48       78.50     10.29 o
   2  22  16       17.05       26.90      9.93 o
  -5  23  16       15.58       32.00     11.70 o
  -3  23  16       54.82       55.09     12.32 o
  -1  23  16       50.46       39.75     10.48 o
   1  23  16        2.09      -11.70     14.04 o
  -2  24  16      317.80      320.51     32.75 o
 -15   1  17      118.41      139.72     19.89 o
 -13   1  17        1.42       14.31      6.00 o
 -11   1  17       35.73       36.75      5.33 o
  -9   1  17      128.25      145.11      6.18 o
  -7   1  17       72.50       64.12      3.03 o
  -5   1  17      256.65      247.89      8.24 o
  -3   1  17        0.99        6.66      2.32 o
  -1   1  17      555.69      600.18     15.14 o
   1   1  17        0.44        1.17      3.97 o
   3   1  17       56.65       66.58      6.42 o
   5   1  17      272.77      299.42     13.71 o
   7   1  17       37.93       35.56      6.35 o
   9   1  17       71.01       55.76      7.10 o
 -16   2  17      268.37      301.15     22.29 o
 -14   2  17      557.47      557.31     22.41 o
 -12   2  17      195.07      186.65     10.61 o
 -10   2  17       93.54       85.66      5.57 o
  -8   2  17      251.10      241.09      6.62 o
  -6   2  17      245.75      208.52      6.50 o
  -4   2  17       36.04       51.67      3.83 o
  -2   2  17      197.76      206.89      7.71 o
   0   2  17     1343.88     1383.36     23.87 o
   2   2  17      199.49      188.39     10.19 o
   4   2  17       78.71       70.28      7.26 o
   6   2  17       21.33       24.69      6.42 o
   8   2  17       73.34       73.24      8.99 o
  10   2  17       22.31       21.62      9.24 o
 -15   3  17       69.79       90.09     14.07 o
 -13   3  17        7.84        7.38      4.65 o
 -11   3  17       33.27       26.12      4.52 o
  -9   3  17      549.91      533.75     12.12 o
  -7   3  17       31.56       34.95      3.08 o
  -5   3  17      177.70      188.28      6.58 o
  -3   3  17        0.00        4.68      2.58 o
  -1   3  17      472.34      497.32     16.71 o
   1   3  17     1265.76     1259.39     23.25 o
   3   3  17       32.72       43.41      5.48 o
   5   3  17       81.21       76.73      7.84 o
   7   3  17        1.23        3.51      5.33 o
   9   3  17      217.10      239.19     13.71 o
 -16   4  17       39.48       72.57     37.43 o
 -14   4  17      140.27      129.12     11.20 o
 -12   4  17      156.91      160.97      9.88 o
 -10   4  17      126.42      105.77      5.95 o
  -8   4  17      294.05      278.83      7.02 o
  -6   4  17      362.85      327.10      6.33 o
  -4   4  17      451.77      429.02      8.44 o
  -2   4  17     1360.70     1372.43     22.37 o
   0   4  17       12.66       20.02      4.65 o
   2   4  17      450.53      418.66     14.50 o
   4   4  17       51.15       48.98      6.35 o
   6   4  17      145.40      151.80     10.43 o
   8   4  17      286.33      297.84     14.82 o
  10   4  17        1.16        6.53      8.71 o
 -15   5  17       34.27       48.06     22.23 o
 -13   5  17      237.50      259.82     13.13 o
 -11   5  17      242.13      240.25     10.58 o
  -9   5  17     1223.39     1209.33     17.91 o
  -7   5  17       26.47       21.45      2.63 o
  -5   5  17      576.45      601.19      9.13 o
  -3   5  17     1148.42     1063.93     13.89 o
  -1   5  17      755.46      713.59     14.88 o
   1   5  17       12.30       12.34      4.45 o
   3   5  17       40.95       39.37      6.09 o
   5   5  17       41.75       37.18      5.85 o
   7   5  17      203.51      213.97     12.47 o
   9   5  17       61.10       91.12     12.16 o
 -16   6  17       55.57       39.77     14.04 o
 -14   6  17       41.21       47.59      7.02 o
 -12   6  17       10.63       12.28      4.55 o
 -10   6  17       19.54       33.23      4.62 o
  -8   6  17      429.19      413.22      9.52 o
  -6   6  17        0.70        2.82      2.26 o
  -4   6  17        0.00        1.71      2.01 o
  -2   6  17      100.57       87.62      5.25 o
   0   6  17        3.14        3.12      3.31 o
   2   6  17      516.43      564.63     20.37 o
   4   6  17      114.93      110.38      8.71 o
   6   6  17       25.97       21.64      5.33 o
   8   6  17       80.41       80.05      9.02 o
  10   6  17        0.74        9.94     13.10 o
 -15   7  17       22.99       29.97      7.57 o
 -13   7  17       10.83       13.90      5.48 o
 -11   7  17      484.50      506.51     14.96 o
  -9   7  17        2.70        9.34      3.31 o
  -7   7  17     1913.93     1796.91     19.43 o
  -5   7  17      349.37      356.36     10.73 o
  -3   7  17       71.67       72.97      4.21 o
  -1   7  17       48.68       48.46      5.74 o
   1   7  17       73.09       59.35      9.79 o
   3   7  17       49.11       30.54      5.33 o
   5   7  17       41.56       43.32      6.35 o
   7   7  17      277.03      298.51     14.82 o
   9   7  17      101.72      112.17     12.56 o
 -14   8  17        5.45        5.00      6.48 o
 -12   8  17        6.02        2.76      4.11 o
 -10   8  17       17.39       19.37      3.75 o
  -8   8  17      346.17      328.79     11.14 o
  -6   8  17      123.15      138.44      6.99 o
  -4   8  17      920.08      884.54     16.61 o
  -2   8  17      475.54      414.85     10.60 o
   0   8  17      251.45      263.76      9.92 o
   2   8  17      571.79      570.68     17.10 o
   4   8  17       45.72       42.96      6.42 o
   6   8  17      486.16      505.78     18.40 o
   8   8  17        0.22        8.45      5.17 o
  10   8  17        7.02       18.72     11.70 o
 -15   9  17       78.64       82.98     10.64 o
 -13   9  17       98.19       98.15     10.64 o
 -11   9  17      225.25      219.34     10.58 o
  -9   9  17       18.07       11.42      4.02 o
  -7   9  17      792.26      767.00     14.69 o
  -5   9  17      335.51      329.01     10.54 o
  -3   9  17       58.25       37.26      4.45 o
  -1   9  17       73.17       68.99      4.73 o
   1   9  17      219.45      231.96     10.95 o
   3   9  17       52.56       51.07      6.09 o
   5   9  17       90.12      102.78     10.81 o
   7   9  17        0.25        3.82      6.75 o
   9   9  17        0.01        3.30     12.36 o
 -14  10  17      108.22       98.74     10.81 o
 -12  10  17       26.03       25.29      6.48 o
 -10  10  17       69.65       64.05      6.34 o
  -8  10  17       16.28       14.31      3.65 o
  -6  10  17      133.26      131.89      7.23 o
  -4  10  17      160.32      158.88      8.30 o
  -2  10  17       21.78       28.75      5.21 o
   0  10  17       31.71       32.68      4.73 o
   2  10  17      249.86      272.27     12.07 o
   4  10  17      374.29      401.08     15.40 o
   6  10  17      362.66      375.12     16.00 o
   8  10  17        0.41        1.26      6.20 o
 -13  11  17      199.68      194.76     13.51 o
 -11  11  17      132.89      151.87      9.53 o
  -9  11  17        1.56        5.22      3.76 o
  -7  11  17        9.79        9.02      3.97 o
  -5  11  17      351.00      354.33     11.34 o
  -3  11  17      255.06      256.08     12.29 o
  -1  11  17       10.34       22.32      5.06 o
   1  11  17        5.01        4.68      3.82 o
   3  11  17       11.07       18.61      6.75 o
   5  11  17       17.33       25.18      5.48 o
   7  11  17        2.30        1.80      6.20 o
   9  11  17      226.30      232.12     17.07 o
 -14  12  17      111.65      106.46     13.23 o
 -12  12  17       61.24       73.22      8.44 o
 -10  12  17       57.59       48.50      6.17 o
  -8  12  17       96.85      105.80      7.40 o
  -6  12  17       71.81       83.09      6.28 o
  -4  12  17        5.26       13.78      3.83 o
  -2  12  17      242.62      266.24     13.01 o
   0  12  17        9.66       13.32      7.22 o
   2  12  17      451.57      476.46     21.32 o
   4  12  17      113.33      102.68     10.64 o
   6  12  17        3.71       19.22      6.48 o
   8  12  17       53.01       49.34     23.40 o
 -13  13  17       13.44        6.14      7.57 o
 -11  13  17       58.78       54.13      6.85 o
  -9  13  17      111.03      123.28      8.13 o
  -7  13  17       32.29       34.30      5.33 o
  -5  13  17       17.33       13.19      4.38 o
  -3  13  17      837.87      854.49     23.30 o
  -1  13  17      100.04       95.79      8.48 o
   1  13  17      834.98      830.74     43.06 o
   3  13  17      227.87      262.21     19.85 o
   5  13  17      148.88      159.12     16.54 o
   7  13  17        0.01       22.33      8.99 o
 -14  14  17      131.71      112.30     21.06 o
 -12  14  17        2.89        1.51      7.13 o
 -10  14  17       17.91       18.96      5.88 o
  -8  14  17      273.97      260.51     13.27 o
  -6  14  17       37.30       30.49      4.44 o
  -4  14  17      128.61      124.02      8.71 o
  -2  14  17      165.76      140.97     16.40 o
   0  14  17      188.29      193.10     10.43 o
   2  14  17        4.28        4.68      8.27 o
   4  14  17      125.50      130.70     14.89 o
   6  14  17        0.76      -11.50     22.23 o
 -13  15  17        1.84       -9.36      9.36 o
 -11  15  17        1.53        5.08      5.33 o
  -9  15  17      482.10      483.50     20.17 o
  -7  15  17       12.98       16.76      6.71 o
  -5  15  17       17.37       16.50      4.16 o
  -3  15  17      130.56      138.53     10.81 o
  -1  15  17      490.43      482.25     18.81 o
   1  15  17       31.78       38.76      9.93 o
   3  15  17        3.82        9.10     12.87 o
   5  15  17       29.46       32.75      9.93 o
   7  15  17        1.73       -3.40      8.13 o
 -12  16  17      137.08      136.34     15.65 o
 -10  16  17       30.26       18.72     12.87 o
  -8  16  17      232.95      231.82     18.20 o
  -6  16  17        3.30       10.82      6.02 o
  -4  16  17      111.94      119.41     10.29 o
  -2  16  17      292.03      301.60     15.72 o
   0  16  17      102.57       93.90      9.85 o
   2  16  17       16.94       25.29     18.72 o
   4  16  17        5.88        7.02      9.36 o
   6  16  17        1.45       -4.68      9.36 o
 -11  17  17       68.32       74.16     13.23 o
  -9  17  17       27.32       37.77     14.04 o
  -7  17  17        3.06       -7.31      7.31 o
  -5  17  17      362.02      389.07     15.14 o
  -3  17  17      362.32      389.18     17.56 o
  -1  17  17       27.57       37.31      8.10 o
   1  17  17      154.51      117.85     24.56 o
   3  17  17        4.86       24.56      9.93 o
   5  17  17       98.71      104.74     15.65 o
 -10  18  17       13.29       25.01     10.66 o
  -8  18  17       51.81       71.92     23.40 o
  -6  18  17       19.07       30.31      7.15 o
  -4  18  17        4.81       14.04      5.04 o
  -2  18  17       79.62       58.67      8.10 o
   0  18  17      148.80      150.27     10.43 o
   2  18  17        1.86        7.28      8.19 o
   4  18  17       71.89       61.64     11.58 o
  -9  19  17       97.75      113.08     14.89 o
  -7  19  17       59.83       68.34     11.58 o
  -5  19  17        0.19       -6.20      6.20 o
  -3  19  17        1.61        8.28      6.20 o
  -1  19  17       54.08       58.42      8.49 o
   1  19  17      498.43      501.43     28.91 o
   3  19  17       14.36        1.17      8.27 o
  -8  20  17       98.55      133.38     16.30 o
  -6  20  17      250.22      228.97     15.47 o
  -4  20  17       79.22       92.89     11.42 o
  -2  20  17       13.88        7.85      5.76 o
   0  20  17       11.28       13.70      9.45 o
   2  20  17      100.50      104.04     15.21 o
   4  20  17       12.69        9.36     11.70 o
  -7  21  17       31.32       45.67      9.85 o
  -5  21  17      191.63      186.06     14.63 o
  -3  21  17       57.42       58.79      7.84 o
  -1  21  17       10.96        4.68      7.02 o
   1  21  17       62.50       61.19     11.58 o
  -6  22  17       99.16      108.35     12.16 o
  -4  22  17      152.75      142.33     12.89 o
  -2  22  17        5.19        9.36      6.75 o
   0  22  17       14.73        4.25      8.99 o
  -5  23  17        6.88      -11.70     11.70 o
  -3  23  17        2.13       -3.51      8.27 o
  -1  23  17        1.52       15.21      8.27 o
 -14   0  18        1.08       25.73     14.04 o
 -12   0  18       20.91       28.07     11.70 o
 -10   0  18     2341.64     2263.31     47.63 o
  -8   0  18       49.09       40.07      4.90 o
  -6   0  18      849.92      755.52     17.49 o
  -4   0  18      832.38      814.24     18.04 o
  -2   0  18      295.50      306.12     13.01 o
   0   0  18       43.62       40.52      7.31 o
   2   0  18        1.88        3.01      5.61 o
   4   0  18       95.43       95.59     12.32 o
   6   0  18        3.45       15.86      7.31 o
   8   0  18      155.51      171.76     16.30 o
  10   0  18      175.91      203.54     28.07 o
 -15   1  18      469.79      517.07     29.78 o
 -13   1  18       98.57      119.87     12.00 o
 -11   1  18       94.76      105.13     11.06 o
  -9   1  18     1245.88     1217.12     19.31 o
  -7   1  18       84.98       67.19      4.28 o
  -5   1  18       53.76       39.25      3.72 o
  -3   1  18       30.06       36.14      3.45 o
  -1   1  18      957.62      943.00     19.78 o
   1   1  18      107.64      115.32      8.19 o
   3   1  18       93.84       96.41      7.84 o
   5   1  18      104.20      105.33      8.71 o
   7   1  18       14.02       25.68      5.88 o
   9   1  18       44.16       36.39      8.10 o
 -14   2  18       14.25       27.71     10.66 o
 -12   2  18        0.21        4.48      4.55 o
 -10   2  18       82.38       90.36      6.34 o
  -8   2  18      232.49      251.93      7.91 o
  -6   2  18       18.64       28.61      3.30 o
  -4   2  18       98.48      100.34      5.34 o
  -2   2  18      606.26      616.58     14.11 o
   0   2  18     3988.39     3890.04     40.86 o
   2   2  18      116.38      109.60      8.44 o
   4   2  18       12.10       13.67      4.90 o
   6   2  18        0.09       -4.90      4.90 o
   8   2  18       29.41       27.36      6.09 o
  10   2  18       43.26       18.72     11.70 o
 -15   3  18       98.79      100.65     14.89 o
 -13   3  18       48.89       48.47      8.11 o
 -11   3  18       20.95       17.13      4.45 o
  -9   3  18        0.01       -0.62      3.16 o
  -7   3  18      517.84      499.10     10.82 o
  -5   3  18      321.57      313.32      8.47 o
  -3   3  18      158.64      162.52      7.03 o
  -1   3  18      727.73      720.27     15.74 o
   1   3  18      289.92      330.38     15.53 o
   3   3  18      118.71      116.67      8.71 o
   5   3  18        0.29       11.94      4.90 o
   7   3  18      369.27      394.67     25.66 o
   9   3  18      351.57      328.92     15.86 o
 -14   4  18       91.90      132.06     16.54 o
 -12   4  18       48.01       55.81      8.23 o
 -10   4  18        0.86        4.06      3.87 o
  -8   4  18      233.91      229.58      7.82 o
  -6   4  18      481.90      480.85     10.23 o
  -4   4  18        9.93        7.57      2.80 o
  -2   4  18       16.27       13.76      3.65 o
   0   4  18      522.69      522.94     15.40 o
   2   4  18        2.67       10.86      4.65 o
   4   4  18        0.11       11.33      4.90 o
   6   4  18        2.14        7.15      6.38 o
   8   4  18       34.96       26.09      6.24 o
  10   4  18       67.22       74.86     16.38 o
 -15   5  18        0.08        9.36      8.27 o
 -13   5  18        3.08       11.30      8.36 o
 -11   5  18        0.19        6.30      4.45 o
  -9   5  18      468.12      463.55     13.22 o
  -7   5  18      107.12       92.89      5.69 o
  -5   5  18        4.75        7.43      2.26 o
  -3   5  18      131.45      115.31      5.85 o
  -1   5  18      271.89      258.61     11.10 o
   1   5  18      534.69      563.26     16.86 o
   3   5  18       37.82       47.59      5.88 o
   5   5  18       13.38       13.42      4.90 o
   7   5  18       20.16       33.26      6.03 o
   9   5  18       98.88      122.04     14.25 o
 -14   6  18        5.09       10.26      6.20 o
 -12   6  18        9.47        5.51      5.76 o
 -10   6  18       93.03       91.04      8.06 o
  -8   6  18       72.30       73.67      4.41 o
  -6   6  18      511.80      493.19     11.51 o
  -4   6  18      316.57      296.47      8.82 o
  -2   6  18      107.00      110.46     10.13 o
   0   6  18       63.74       66.82      6.02 o
   2   6  18      198.49      227.59     11.61 o
   4   6  18       10.09       20.77      5.67 o
   6   6  18      277.05      289.19     14.59 o
   8   6  18      120.71      126.53     11.42 o
  10   6  18       54.86       51.47     14.04 o
 -15   7  18       44.49       48.70     15.21 o
 -13   7  18       72.43       68.62      9.26 o
 -11   7  18        1.93        7.02      4.90 o
  -9   7  18       13.22       14.17      3.65 o
  -7   7  18       77.22       78.57      5.46 o
  -5   7  18        0.05        0.57      5.44 o
  -3   7  18      181.72      171.47      9.36 o
  -1   7  18        0.30       -1.37      3.23 o
   1   7  18      263.01      271.80     12.14 o
   3   7  18      393.42      365.06     14.50 o
   5   7  18      164.69      177.41     10.79 o
   7   7  18       99.13      101.98      9.49 o
   9   7  18        3.09        2.91      8.41 o
 -14   8  18        0.33        7.02      8.27 o
 -12   8  18      307.87      338.00     17.46 o
 -10   8  18      133.22      132.85      8.47 o
  -8   8  18        9.33        4.83      3.72 o
  -6   8  18        9.36       11.13      3.31 o
  -4   8  18      350.61      348.52     10.56 o
  -2   8  18        8.74       12.87      5.76 o
   0   8  18      144.83      151.18      7.79 o
   2   8  18        0.03        2.88      4.28 o
   4   8  18      111.61      113.55      8.92 o
   6   8  18      286.31      319.75     15.14 o
   8   8  18        5.44        8.73      6.48 o
 -15   9  18        2.93        9.36     11.70 o
 -13   9  18       83.61      110.77     11.02 o
 -11   9  18        0.23       11.20      5.06 o
  -9   9  18       45.68       46.24      5.10 o
  -7   9  18      212.21      201.50      9.62 o
  -5   9  18      494.82      483.66     13.05 o
  -3   9  18        0.09       -1.26      4.16 o
  -1   9  18        1.47        1.34      3.97 o
   1   9  18       24.04       37.65      5.88 o
   3   9  18        6.02       10.63      5.04 o
   5   9  18      207.79      207.54     12.24 o
   7   9  18      187.74      178.90     12.36 o
   9   9  18       33.69       55.02     11.23 o
 -14  10  18       62.72       61.19     14.04 o
 -12  10  18        2.70       10.36      5.76 o
 -10  10  18      235.02      215.47     10.17 o
  -8  10  18       15.83       14.97      4.19 o
  -6  10  18       90.99       92.80      5.95 o
  -4  10  18        3.85        9.78      4.11 o
  -2  10  18       14.37       12.74      7.31 o
   0  10  18       29.40       28.24      9.45 o
   2  10  18      249.53      245.50     12.14 o
   4  10  18        1.19       -3.18      5.76 o
   6  10  18        1.40       -1.24      5.48 o
   8  10  18       17.06       27.11      7.13 o
 -13  11  18      104.52      129.94     12.43 o
 -11  11  18      333.21      332.51     13.33 o
  -9  11  18       67.68       55.67      5.70 o
  -7  11  18       93.14      102.85      9.45 o
  -5  11  18       52.70       54.16      5.51 o
  -3  11  18      249.59      233.30     12.40 o
  -1  11  18       15.44       13.00      9.36 o
   1  11  18      536.83      525.24     26.47 o
   3  11  18       21.18       37.57      6.13 o
   5  11  18       78.50       84.68     10.15 o
   7  11  18       78.79       80.28     10.64 o
 -14  12  18        4.64       -7.02     14.04 o
 -12  12  18       64.65       64.54     10.13 o
 -10  12  18       44.13       64.84      9.19 o
  -8  12  18      114.55      130.15     10.13 o
  -6  12  18      175.29      181.69      8.12 o
  -4  12  18      414.48      396.60     13.65 o
  -2  12  18        0.35        3.98      4.81 o
   0  12  18      339.29      327.17     16.50 o
   2  12  18      191.00      187.28     16.54 o
   4  12  18        1.28        5.58      7.51 o
   6  12  18       61.12       38.70      7.38 o
   8  12  18      310.85      296.83     29.24 o
 -13  13  18        4.48       -4.68     11.70 o
 -11  13  18      188.04      176.03     10.30 o
  -9  13  18      132.90      140.79      9.63 o
  -7  13  18       19.37       14.62      4.73 o
  -5  13  18       75.23       85.54      7.26 o
  -3  13  18      150.08      144.01     10.29 o
  -1  13  18       17.91       12.87      6.62 o
   1  13  18      106.67      104.82     15.21 o
   3  13  18       42.81       33.92      9.93 o
   5  13  18       27.96       16.20     17.55 o
   7  13  18      318.61      281.60     22.29 o
 -12  14  18      119.51      127.60     14.89 o
 -10  14  18        0.35        4.68      5.74 o
  -8  14  18        2.60       15.34      5.40 o
  -6  14  18      282.41      263.27     12.47 o
  -4  14  18        1.33        4.21      5.40 o
  -2  14  18       30.57       28.07      6.07 o
   0  14  18      163.97      176.71     13.01 o
   2  14  18       43.91       58.49     11.58 o
   4  14  18       69.08       67.47     12.87 o
   6  14  18       46.36       61.86     12.32 o
 -11  15  18        8.44        0.86      4.90 o
  -9  15  18        8.35        6.30      6.20 o
  -7  15  18        2.66       -6.20      6.20 o
  -5  15  18       38.22       47.50      5.66 o
  -3  15  18      469.32      478.84     18.43 o
  -1  15  18      458.17      490.13     24.81 o
   1  15  18       86.20      111.11     13.99 o
   3  15  18       60.30       67.75     12.87 o
   5  15  18       36.40       14.04      8.27 o
 -12  16  18       85.10       74.86     16.38 o
 -10  16  18      203.66      253.94     20.63 o
  -8  16  18       34.16       42.56     17.55 o
  -6  16  18       13.59       10.80      6.20 o
  -4  16  18        2.80        8.66      4.81 o
  -2  16  18      196.90      197.84     13.01 o
   0  16  18      203.92      194.93     13.77 o
   2  16  18      200.47      203.15     18.97 o
   4  16  18       73.21       73.78     30.41 o
   6  16  18       79.54       58.49     16.38 o
 -11  17  18        7.91        8.19      8.27 o
  -9  17  18      310.33      327.13     22.98 o
  -7  17  18        1.39        3.64      9.36 o
  -5  17  18        3.63        7.80      7.35 o
  -3  17  18       58.10       73.90      8.93 o
  -1  17  18      334.19      313.06     19.85 o
   1  17  18       51.85       38.12     16.38 o
   3  17  18      390.40      387.36     24.81 o
   5  17  18        1.78        5.85      8.27 o
 -10  18  18       35.11       52.31     18.72 o
  -8  18  18      143.50      146.46     16.30 o
  -6  18  18       34.30       56.79      9.45 o
  -4  18  18        7.87        8.37      4.90 o
  -2  18  18      758.94      758.02     25.19 o
   0  18  18       80.95       88.92     10.15 o
   2  18  18      273.33      273.69     47.96 o
   4  18  18        5.19       -2.55      8.99 o
  -9  19  18       94.93       85.03     13.99 o
  -7  19  18        0.17       -7.02      7.02 o
  -5  19  18       28.49       15.21      8.27 o
  -3  19  18      213.24      202.28     13.92 o
  -1  19  18       20.73       26.60     15.21 o
   1  19  18       59.98       67.93     13.23 o
   3  19  18        4.42        0.00     12.87 o
  -8  20  18      202.73      197.28     23.40 o
  -6  20  18       13.12       22.97      8.99 o
  -4  20  18      237.68      227.90     15.27 o
  -2  20  18       16.48       18.98      8.19 o
   0  20  18       68.43       65.33     11.70 o
   2  20  18        0.19        2.34      8.27 o
  -7  21  18      104.09      134.41     13.01 o
  -5  21  18        0.52       -1.67      7.33 o
  -3  21  18        1.57        0.00      6.75 o
  -1  21  18        0.00        4.68      9.36 o
   1  21  18        0.88       -1.91      8.99 o
  -6  22  18        5.28       10.40      7.31 o
  -4  22  18       13.65       14.91      7.57 o
  -2  22  18       21.64       19.89      8.27 o
 -15   1  19        7.24        6.43     24.56 o
 -13   1  19       70.15       62.89     12.32 o
 -11   1  19      182.64      169.47     12.40 o
  -9   1  19      136.38      151.31      7.71 o
  -7   1  19       65.13       58.60      4.15 o
  -5   1  19       90.36       78.83      4.76 o
  -3   1  19      350.32      361.08      9.04 o
  -1   1  19        0.14       19.24      5.17 o
   1   1  19      390.96      366.71     14.23 o
   3   1  19      321.86      339.86     14.04 o
   5   1  19        8.00       26.27      6.35 o
   7   1  19       14.92        5.51      5.76 o
   9   1  19       31.58       41.89      7.10 o
 -14   2  19      121.43      121.04     14.89 o
 -12   2  19       14.17       12.65      6.48 o
 -10   2  19       43.25       55.42      7.89 o
  -8   2  19       78.95       81.46      5.12 o
  -6   2  19       10.41       13.07      2.52 o
  -4   2  19      114.33      114.35      5.68 o
  -2   2  19       87.40       84.86      6.17 o
   0   2  19     1395.53     1471.36     33.43 o
   2   2  19       47.32       48.27      5.85 o
   4   2  19        0.23        5.85      4.68 o
   6   2  19       16.80       17.03      5.74 o
   8   2  19       13.80       -0.96      7.49 o
 -15   3  19       99.67       86.33     13.99 o
 -13   3  19       55.56       66.95     12.32 o
 -11   3  19       13.29        8.19      4.45 o
  -9   3  19      484.74      455.52     11.98 o
  -7   3  19       36.78       28.71      3.47 o
  -5   3  19      484.03      454.30     10.37 o
  -3   3  19        0.04        2.69      2.66 o
  -1   3  19       27.22       31.69      6.08 o
   1   3  19     1433.52     1511.81     27.69 o
   3   3  19       83.72       90.80      9.33 o
   5   3  19        0.06       11.84      5.48 o
   7   3  19        9.94       18.12      5.88 o
   9   3  19      108.90      120.89     18.57 o
 -14   4  19        0.44       -0.47      8.19 o
 -12   4  19      120.82      131.01     14.89 o
 -10   4  19      211.16      227.80     11.87 o
  -8   4  19      389.68      385.17     11.15 o
  -6   4  19       13.57       15.11      2.80 o
  -4   4  19      648.71      639.46     13.52 o
  -2   4  19      339.74      349.94     12.26 o
   0   4  19       43.59       51.01      7.43 o
   2   4  19      102.76      124.00      9.02 o
   4   4  19      283.09      265.32     13.05 o
   6   4  19        0.26        8.59      6.75 o
   8   4  19        5.53       14.92      6.48 o
 -15   5  19        2.80       16.38      9.93 o
 -13   5  19        7.18        2.34     10.53 o
 -11   5  19        0.67        7.80      6.75 o
  -9   5  19       23.39       29.76      5.67 o
  -7   5  19      439.03      425.77     11.67 o
  -5   5  19        9.55        9.15      2.99 o
  -3   5  19       61.34       60.32      7.44 o
  -1   5  19      308.06      296.77     10.78 o
   1   5  19      754.54      777.46     19.99 o
   3   5  19       68.51       77.93      7.54 o
   5   5  19      169.25      166.65     11.07 o
   7   5  19      339.56      347.24     16.06 o
   9   5  19        0.50        1.56      6.75 o
 -14   6  19      176.03      203.55     29.24 o
 -12   6  19        0.72        9.36     11.70 o
 -10   6  19      144.63      162.48     12.16 o
  -8   6  19      208.55      211.59      9.11 o
  -6   6  19      601.91      568.99     14.10 o
  -4   6  19       95.27       86.15      6.45 o
  -2   6  19        0.30        2.77      3.23 o
   0   6  19      380.27      397.71     14.04 o
   2   6  19      365.98      332.63     13.96 o
   4   6  19       12.58       17.12      4.90 o
   6   6  19       11.66       17.82      6.53 o
   8   6  19        2.91        6.33      7.09 o
 -15   7  19      101.14      123.99     21.06 o
 -13   7  19       61.89       70.50     11.58 o
 -11   7  19        0.00        9.00      6.20 o
  -9   7  19       66.69       70.32      8.49 o
  -7   7  19      746.83      708.97     14.82 o
  -5   7  19       78.21       76.57      6.87 o
  -3   7  19       27.64       30.03      5.07 o
  -1   7  19        0.24       -3.31      3.31 o
   1   7  19       57.60       74.79      7.54 o
   3   7  19        0.75        5.59      4.73 o
   5   7  19        3.61       -1.53      5.33 o
   7   7  19        0.03       -0.36      5.33 o
   9   7  19       10.92        2.34     11.70 o
 -14   8  19        4.37        2.34      8.27 o
 -12   8  19       61.91       61.27     10.66 o
 -10   8  19       27.77       33.38      7.57 o
  -8   8  19       87.27       77.98      7.84 o
  -6   8  19       91.10       91.88      6.34 o
  -4   8  19      295.98      289.76     14.36 o
  -2   8  19       72.76       64.02      8.10 o
   0   8  19       10.06        9.98      5.32 o
   2   8  19       27.18       24.85      4.90 o
   4   8  19        1.86        5.94      4.73 o
   6   8  19      566.45      585.58     20.74 o
   8   8  19        7.71       -1.17      5.99 o
 -13   9  19      365.00      330.68     22.98 o
 -11   9  19       15.14       38.03      7.88 o
  -9   9  19       76.49       68.34      7.02 o
  -7   9  19      129.56      118.03      6.88 o
  -5   9  19       27.62       27.27      4.16 o
  -3   9  19       75.11       91.24     11.58 o
  -1   9  19      292.55      291.75     13.13 o
   1   9  19      146.13      164.84     15.53 o
   3   9  19       82.46       74.49      7.84 o
   5   9  19      200.15      224.66     12.99 o
   7   9  19       72.89       72.28      8.44 o
 -14  10  19       15.84       20.63      8.99 o
 -12  10  19       33.04       39.29      8.27 o
 -10  10  19      144.27      138.45     10.11 o
  -8  10  19       10.77       12.31      4.90 o
  -6  10  19     1070.43     1050.17     18.79 o
  -4  10  19        0.53       -0.23      5.46 o
  -2  10  19        5.91        9.36      7.02 o
   0  10  19      216.09      197.87     12.16 o
   2  10  19      102.43      128.89      9.49 o
   4  10  19       84.31      105.28      9.02 o
   6  10  19       57.18       64.69      8.06 o
   8  10  19      131.76      130.61     17.55 o
 -13  11  19      160.66      147.81     18.72 o
 -11  11  19      224.85      233.25     12.87 o
  -9  11  19      116.85      102.53      8.44 o
  -7  11  19      111.24      139.64      8.50 o
  -5  11  19      304.11      319.40     13.05 o
  -3  11  19       12.06        7.02      6.62 o
  -1  11  19      332.22      363.00     17.07 o
   1  11  19      244.97      243.87     18.20 o
   3  11  19       82.29       74.97      7.73 o
   5  11  19       77.44       95.73     10.64 o
   7  11  19      309.41      300.67     17.87 o
 -12  12  19       16.34        9.23      9.90 o
 -10  12  19       89.71       83.29      8.71 o
  -8  12  19      264.05      292.13     15.53 o
  -6  12  19      373.81      377.17     11.56 o
  -4  12  19      777.84      719.46     21.88 o
  -2  12  19      268.40      262.80     19.89 o
   0  12  19       73.09       63.60      8.93 o
   2  12  19      203.81      180.07     17.31 o
   4  12  19      333.07      368.03     23.94 o
   6  12  19      198.86      203.58     15.27 o
 -13  13  19       86.27       86.56     18.72 o
 -11  13  19       75.09       77.08     12.19 o
  -9  13  19      129.16      136.26      9.79 o
  -7  13  19       30.19       28.85      5.07 o
  -5  13  19      245.28      239.52     11.37 o
  -3  13  19        0.01        0.00      6.62 o
  -1  13  19        3.16        3.51      6.62 o
   1  13  19       90.95       89.15     13.23 o
   3  13  19       70.52       78.39     13.23 o
   5  13  19        0.00        1.56      7.31 o
 -12  14  19      116.21      110.12     19.89 o
 -10  14  19       26.20       19.59      5.99 o
  -8  14  19       41.32       59.17      6.66 o
  -6  14  19       13.34       18.72      4.87 o
  -4  14  19      240.36      226.67     13.51 o
  -2  14  19       43.69       37.32      8.99 o
   0  14  19       98.91       91.04     10.29 o
   2  14  19       33.52       26.80     14.04 o
   4  14  19      175.75      176.81     25.73 o
   6  14  19       62.17       39.33     14.04 o
 -11  15  19       42.52       24.56      9.93 o
  -9  15  19       47.28       51.31     15.21 o
  -7  15  19       11.09        6.94      5.40 o
  -5  15  19       84.86       89.13      8.44 o
  -3  15  19       79.66       74.16     11.58 o
  -1  15  19       29.29       38.23      8.99 o
   1  15  19      172.42      171.06     18.72 o
   3  15  19       37.32       48.88     11.58 o
   5  15  19       46.02       39.44     11.23 o
 -10  16  19       30.22       32.56      9.52 o
  -8  16  19       33.99       18.93     16.38 o
  -6  16  19      122.90      144.17     12.01 o
  -4  16  19       56.63       61.10      8.10 o
  -2  16  19        3.90        8.06      7.31 o
   0  16  19       28.17       30.44      7.88 o
   2  16  19      107.47      120.50     14.89 o
   4  16  19       40.49       58.27     35.09 o
 -11  17  19       53.80       65.51     16.38 o
  -9  17  19      118.61      100.26     13.99 o
  -7  17  19        6.71        6.32      6.48 o
  -5  17  19       57.62       67.77      9.85 o
  -3  17  19      185.12      170.57     15.65 o
  -1  17  19      181.57      192.63     17.31 o
   1  17  19      122.33      111.17     24.56 o
   3  17  19        2.13       14.04     14.04 o
 -10  18  19       19.79       32.75     14.04 o
  -8  18  19      329.37      368.58     19.78 o
  -6  18  19      141.38      183.90     14.36 o
  -4  18  19       30.00       26.51      6.75 o
  -2  18  19      502.90      486.36     25.60 o
   0  18  19      643.17      630.66     25.19 o
   2  18  19       11.69       -2.34      6.62 o
  -9  19  19        0.14       -7.02     11.70 o
  -7  19  19       12.32       18.72      7.57 o
  -5  19  19       82.00       99.39     11.02 o
  -3  19  19       34.02       24.56      8.27 o
  -1  19  19       88.97       83.35     10.29 o
   1  19  19       69.64       97.00     13.99 o
  -8  20  19      122.87      126.33     21.06 o
  -6  20  19      121.00      111.69     12.27 o
  -4  20  19        0.10        0.00     10.53 o
  -2  20  19       48.09       53.17      9.93 o
   0  20  19       32.24       54.35     12.87 o
  -7  21  19      213.14      233.95     28.07 o
  -5  21  19        0.00        6.17      8.99 o
  -3  21  19       52.92       33.51     21.06 o
  -1  21  19        8.59       24.56      9.52 o
  -2  22  19        0.25       -2.34      9.36 o
 -14   0  20     1250.23     1352.23     65.51 o
 -12   0  20        1.91        2.05      6.02 o
 -10   0  20      287.33      302.89     15.27 o
  -8   0  20      295.67      298.11     12.07 o
  -6   0  20      681.85      630.97     17.10 o
  -4   0  20       48.09       41.16      5.48 o
  -2   0  20      773.07      765.79     33.92 o
   0   0  20     2312.63     2253.68     46.95 o
   2   0  20      152.54      151.16     25.73 o
   4   0  20       65.65       73.86     11.58 o
   6   0  20       89.02       94.50     13.99 o
   8   0  20      199.51      183.60     17.97 o
 -15   1  20       82.91       79.72     14.61 o
 -13   1  20        0.26       -0.69      7.56 o
 -11   1  20       40.53       58.13      9.12 o
  -9   1  20     1058.00     1026.31     18.51 o
  -7   1  20      300.66      258.14      7.83 o
  -5   1  20      110.99      122.81      5.70 o
  -3   1  20      169.18      174.29      8.05 o
  -1   1  20      294.18      292.26     13.56 o
   1   1  20        6.96       18.33      5.17 o
   3   1  20        2.71       10.84      5.67 o
   5   1  20      441.78      420.82     17.23 o
   7   1  20        0.66        0.39      5.17 o
   9   1  20       87.50       99.77     13.23 o
 -14   2  20       62.65       77.29     22.23 o
 -12   2  20      145.39      159.73     12.71 o
 -10   2  20        1.27        8.44      4.41 o
  -8   2  20      541.97      531.21     12.00 o
  -6   2  20      116.91      110.66      5.59 o
  -4   2  20        0.22        2.18      2.63 o
  -2   2  20      461.17      433.73     12.69 o
   0   2  20      655.14      694.57     18.93 o
   2   2  20       18.87       12.81      4.90 o
   4   2  20        1.07        4.68      4.68 o
   6   2  20      189.51      178.43     11.96 o
   8   2  20      140.30      123.00     10.53 o
 -15   3  20      107.82      113.28     22.23 o
 -13   3  20        4.34       14.04     15.21 o
 -11   3  20      477.80      491.85     17.25 o
  -9   3  20      100.21      114.01      7.69 o
  -7   3  20       29.07       33.84      3.50 o
  -5   3  20      503.03      489.72     11.38 o
  -3   3  20      264.23      261.46      9.72 o
  -1   3  20      274.59      299.16     12.14 o
   1   3  20     1807.23     1836.34     31.10 o
   3   3  20      140.45      160.98     10.19 o
   5   3  20        0.14       -0.62      4.90 o
   7   3  20        3.17        2.09      4.90 o
   9   3  20       83.53       67.85     18.72 o
 -14   4  20        0.06       -7.28      8.19 o
 -12   4  20      110.36      134.40     15.65 o
 -10   4  20      137.58      155.21      9.97 o
  -8   4  20       21.86       20.07      4.05 o
  -6   4  20      143.03      139.89      8.16 o
  -4   4  20      910.04      907.11     16.72 o
  -2   4  20       36.53       48.68      5.26 o
   0   4  20        9.58       11.89      4.45 o
   2   4  20       21.65       28.18      5.88 o
   4   4  20      191.25      185.85     11.61 o
   6   4  20       28.58       27.41      6.53 o
   8   4  20        4.85        7.02      5.40 o
 -15   5  20      145.37      187.16     25.73 o
 -13   5  20       17.44       19.89      8.27 o
 -11   5  20       15.42       14.71      8.67 o
  -9   5  20      134.53      142.03      8.47 o
  -7   5  20      485.17      475.97     12.49 o
  -5   5  20      313.59      320.62     12.10 o
  -3   5  20       82.52       85.12      6.17 o
  -1   5  20       76.30       67.20      6.53 o
   1   5  20      223.33      240.05     12.36 o
   3   5  20        0.11        2.34      4.90 o
   5   5  20       58.58       72.89      8.06 o
   7   5  20      304.64      316.85     28.03 o
 -14   6  20       97.70      134.24     15.65 o
 -12   6  20      383.43      409.43     24.81 o
 -10   6  20      377.09      401.98     18.43 o
  -8   6  20        4.61        6.67      3.05 o
  -6   6  20        2.85        4.45      4.45 o
  -4   6  20        9.17       10.58      5.27 o
  -2   6  20      331.06      345.23     11.64 o
   0   6  20       13.50       20.28      6.30 o
   2   6  20      257.96      268.86     13.41 o
   4   6  20       28.20       27.65      6.35 o
   6   6  20      104.74      115.79     13.16 o
   8   6  20        4.74        8.01      5.88 o
 -13   7  20      175.35      147.25     15.65 o
 -11   7  20      565.95      622.64     23.84 o
  -9   7  20       10.15       19.98      6.20 o
  -7   7  20      749.52      784.68     18.05 o
  -5   7  20      523.22      489.45     16.06 o
  -3   7  20       43.59       34.68      8.17 o
  -1   7  20       66.33       60.30      5.92 o
   1   7  20      393.13      416.47     15.40 o
   3   7  20        4.81        9.57      5.07 o
   5   7  20      313.91      369.44     16.53 o
   7   7  20       41.50       52.36      8.22 o
 -14   8  20       82.25       94.42     13.99 o
 -12   8  20        6.35       10.56      6.48 o
 -10   8  20       15.63        9.90      6.49 o
  -8   8  20      117.89      118.52      8.05 o
  -6   8  20       34.35       32.06      5.17 o
  -4   8  20      158.67      122.16      9.85 o
  -2   8  20        3.55        4.36      4.11 o
   0   8  20       79.03       73.39      7.26 o
   2   8  20       99.74      118.73      9.25 o
   4   8  20      152.03      156.07     10.61 o
   6   8  20        2.08        8.39      5.48 o
   8   8  20        7.72       -9.36     11.70 o
 -13   9  20      135.42      139.97     19.89 o
 -11   9  20       37.66       33.82      7.88 o
  -9   9  20        6.43        2.52      5.33 o
  -7   9  20       80.62       75.63      5.91 o
  -5   9  20       56.69       54.95      6.29 o
  -3   9  20        1.32       -1.17      6.62 o
  -1   9  20       87.69       88.58      8.71 o
   1   9  20       31.54       23.40      6.75 o
   3   9  20       50.33       48.03      6.87 o
   5   9  20       45.89       36.58      7.73 o
   7   9  20       40.04       60.44     15.87 o
 -14  10  20      288.48      281.85     49.13 o
 -12  10  20      124.76      127.24     12.56 o
 -10  10  20       42.91       41.09      7.02 o
  -8  10  20      390.01      347.21     12.85 o
  -6  10  20        3.92        8.53      4.32 o
  -4  10  20       11.54       10.92      5.40 o
  -2  10  20      609.09      575.62     37.43 o
   0  10  20        0.97        7.38      6.20 o
   2  10  20      226.68      229.47     18.24 o
   4  10  20        7.27       13.32      5.33 o
   6  10  20       18.25       15.42      5.67 o
 -13  11  20      175.78      177.04     17.31 o
 -11  11  20      104.94       98.08      9.61 o
  -9  11  20        2.88        4.04      4.45 o
  -7  11  20      226.43      246.55     11.05 o
  -5  11  20      459.31      436.39     17.98 o
  -3  11  20      141.29      143.84     14.61 o
  -1  11  20        3.81        0.17      5.76 o
   1  11  20        9.74       20.63      8.99 o
   3  11  20        9.19       11.70      8.27 o
   5  11  20       49.00       53.57     10.42 o
   7  11  20        0.04        4.68     11.70 o
 -12  12  20      278.79      276.62     16.98 o
 -10  12  20       81.55       82.10      8.38 o
  -8  12  20      107.32      114.83      8.09 o
  -6  12  20      352.14      335.24     14.23 o
  -4  12  20       74.86       67.26      9.52 o
  -2  12  20      859.45      891.85     93.58 o
   0  12  20       47.98       33.58      7.13 o
   2  12  20        7.76        4.42     12.87 o
   4  12  20       10.08       22.23      8.27 o
   6  12  20       15.40       13.82     15.21 o
 -13  13  20        6.60        7.02      9.36 o
 -11  13  20      196.52      208.63     12.79 o
  -9  13  20      168.91      161.45     11.07 o
  -7  13  20        0.12        7.80      4.76 o
  -5  13  20      224.01      233.27     13.92 o
  -3  13  20        0.55       -4.42      8.19 o
  -1  13  20      277.63      285.67     22.00 o
   1  13  20        6.90       15.21      8.27 o
   3  13  20      127.00      137.30     38.60 o
   5  13  20       19.40       12.87      8.27 o
 -12  14  20      284.08      286.90     26.27 o
 -10  14  20      338.79      321.23     17.46 o
  -8  14  20       16.10       20.17      5.10 o
  -6  14  20       39.51       35.34      8.21 o
  -4  14  20      349.60      363.21     22.29 o
  -2  14  20       90.26       93.27     12.32 o
   0  14  20       86.57       92.80     10.81 o
   2  14  20       46.83       26.90      9.93 o
   4  14  20       16.93       31.58      9.93 o
 -11  15  20      568.63      586.97     31.30 o
  -9  15  20       18.16       18.72      9.36 o
  -7  15  20        2.67        4.11      6.48 o
  -5  15  20        1.11        2.52      6.20 o
  -3  15  20      272.92      281.92     19.85 o
  -1  15  20      286.59      310.45     17.56 o
   1  15  20       21.95       30.84      8.99 o
   3  15  20      141.79      154.90     18.72 o
 -10  16  20       27.03       39.52     17.55 o
  -8  16  20       33.74       18.72     11.70 o
  -6  16  20        1.44        3.51      8.27 o
  -4  16  20      160.20      161.29     14.89 o
  -2  16  20       40.64       21.06      8.27 o
   0  16  20      131.51      126.05     15.65 o
   2  16  20      131.78      132.28     16.54 o
   4  16  20        4.36        8.29      8.99 o
  -9  17  20        2.88       17.23      8.99 o
  -7  17  20      142.39      139.01     13.01 o
  -5  17  20        3.57       21.06      9.93 o
  -3  17  20      476.74      491.95     25.60 o
  -1  17  20       60.34       60.64      8.93 o
   1  17  20       15.46        4.68     18.72 o
   3  17  20       44.08       30.41     14.04 o
  -8  18  20      101.66      105.00     14.95 o
  -6  18  20      259.00      278.29     31.58 o
  -4  18  20       28.91       17.68      7.31 o
  -2  18  20       25.95       18.72      8.27 o
   0  18  20       15.07       41.75     10.66 o
   2  18  20        0.90        2.34      8.99 o
  -7  19  20        2.13        8.08      8.99 o
  -5  19  20       80.21       93.64     13.23 o
  -3  19  20       45.49       44.81      9.93 o
  -1  19  20       22.58       19.05     11.50 o
   1  19  20       69.94       67.64     12.32 o
  -6  20  20       23.64       30.41     14.04 o
  -4  20  20      253.99      270.94     21.32 o
  -2  20  20       30.53       38.60      9.93 o
  -3  21  20       52.69       21.06     11.70 o
 -13   1  21      175.96      199.46     14.73 o
 -11   1  21      178.42      169.95     11.07 o
  -9   1  21      225.34      241.68      9.64 o
  -7   1  21      148.63      154.63      6.60 o
  -5   1  21       61.98       68.02      4.43 o
  -3   1  21      114.75      121.99      7.40 o
  -1   1  21      165.17      150.06      9.25 o
   1   1  21      101.13       98.67      9.45 o
   3   1  21      155.63      153.50     11.07 o
   5   1  21       62.10       57.55     11.25 o
   7   1  21        3.97        5.85      5.85 o
 -14   2  21       71.83       97.83     12.16 o
 -12   2  21       14.99       18.33      5.17 o
 -10   2  21      638.63      618.28     17.27 o
  -8   2  21       17.97       22.25      3.49 o
  -6   2  21        0.78        4.01      3.27 o
  -4   2  21       52.57       49.15      4.54 o
  -2   2  21        8.10       12.41      4.45 o
   0   2  21      250.20      251.98     12.54 o
   2   2  21        5.56       -1.26      6.87 o
   4   2  21        4.29        4.93      5.40 o
   6   2  21       20.13       18.29      6.35 o
   8   2  21       99.53       97.85      9.76 o
 -13   3  21       29.99       41.44     12.87 o
 -11   3  21      101.64       92.47      7.59 o
  -9   3  21      202.03      213.48     10.40 o
  -7   3  21       18.88       13.57      3.62 o
  -5   3  21      141.55      150.46      7.92 o
  -3   3  21      134.66      134.25      7.43 o
  -1   3  21       15.15        6.87      4.68 o
   1   3  21      131.11      159.53     10.68 o
   3   3  21       17.80       26.32      5.85 o
   5   3  21       80.37       84.74      9.02 o
   7   3  21        4.34       -5.53      6.35 o
 -14   4  21      127.40      131.05     16.54 o
 -12   4  21       22.94       16.38      8.27 o
 -10   4  21       10.70       16.73      4.24 o
  -8   4  21       11.92       17.03      3.80 o
  -6   4  21      931.70      912.45     17.90 o
  -4   4  21      213.04      210.68      9.20 o
  -2   4  21      360.47      348.61     12.16 o
   0   4  21       41.82       51.52      6.87 o
   2   4  21       14.19       14.90      4.90 o
   4   4  21        4.33        1.82      5.17 o
   6   4  21        5.12       12.60      5.33 o
   8   4  21       17.23       27.05      7.57 o
 -13   5  21      118.00      131.39     16.54 o
 -11   5  21      331.02      341.79     15.40 o
  -9   5  21      577.58      548.94     23.08 o
  -7   5  21       14.63       12.12      3.99 o
  -5   5  21       12.58       19.12      4.52 o
  -3   5  21      659.27      638.55     18.66 o
  -1   5  21       13.61       11.54      5.79 o
   1   5  21      348.89      401.89     15.40 o
   3   5  21        8.58       13.90      5.48 o
   5   5  21        1.89       -2.20      5.67 o
   7   5  21      118.29      139.48     13.51 o
 -14   6  21       78.11       74.79     12.32 o
 -12   6  21        6.20        7.02      7.79 o
 -10   6  21        1.51        1.91      5.04 o
  -8   6  21       12.74        8.34      4.52 o
  -6   6  21        0.16        4.19      4.45 o
  -4   6  21      241.29      253.69     12.54 o
  -2   6  21        0.00       -0.42      4.45 o
   0   6  21       30.12       32.79      6.08 o
   2   6  21      224.50      243.28     20.60 o
   4   6  21       24.10       25.30      5.67 o
   6   6  21        2.76        7.63      6.75 o
 -13   7  21        5.14        0.00      9.93 o
 -11   7  21      452.49      490.71     21.61 o
  -9   7  21      302.27      305.78     14.23 o
  -7   7  21      122.73      114.86      7.79 o
  -5   7  21      317.98      295.48     13.71 o
  -3   7  21        7.18        6.43      4.68 o
  -1   7  21      102.73      111.18      9.61 o
   1   7  21      106.71      111.87      9.02 o
   3   7  21        7.68       18.36      5.33 o
   5   7  21        8.48       25.42      6.35 o
   7   7  21        8.63        5.92      6.06 o
 -14   8  21      155.23      173.25     18.20 o
 -12   8  21       53.54       83.56     10.81 o
 -10   8  21        8.65        4.68      5.40 o
  -8   8  21      872.61      889.10     23.35 o
  -6   8  21      416.36      417.01     15.40 o
  -4   8  21        7.91        7.72      4.81 o
  -2   8  21        2.36       -0.25      4.90 o
   0   8  21       85.03       85.95      9.85 o
   2   8  21       32.62       31.16      5.88 o
   4   8  21      191.79      225.86     13.05 o
   6   8  21      225.67      231.04     14.59 o
 -13   9  21       48.73       53.03     11.70 o
 -11   9  21      149.34      131.62     12.01 o
  -9   9  21        7.95        7.64      5.67 o
  -7   9  21      752.21      735.27     18.35 o
  -5   9  21       54.76       44.00      7.13 o
  -3   9  21        0.69        8.32      7.31 o
  -1   9  21        0.93       -1.35      4.90 o
   1   9  21      116.07      115.08     11.65 o
   3   9  21        9.55       18.96      8.44 o
   5   9  21      352.53      409.75     17.76 o
   7   9  21        2.35        9.36     18.72 o
 -12  10  21       45.87       55.32     11.39 o
 -10  10  21       61.82       50.60      8.49 o
  -8  10  21        2.85        0.85      5.33 o
  -6  10  21        5.32       10.99      4.52 o
  -4  10  21       20.72       14.62      7.02 o
  -2  10  21        0.65        0.67      5.76 o
   0  10  21       53.92       37.18      7.57 o
   2  10  21      400.05      410.95     20.26 o
   4  10  21      492.51      524.62     23.84 o
   6  10  21       23.32       18.10      6.75 o
 -13  11  21       29.35       48.34     12.87 o
 -11  11  21        0.00        2.28      7.71 o
  -9  11  21        0.62        3.33      5.33 o
  -7  11  21        9.18        3.20      4.90 o
  -5  11  21       25.00       32.15      5.99 o
  -3  11  21      181.49      194.21     16.54 o
  -1  11  21       14.24        4.86      6.20 o
   1  11  21        0.03        9.36      8.27 o
   3  11  21       16.06        4.25      8.99 o
   5  11  21      120.54      143.81     17.31 o
 -12  12  21        0.08        5.98      9.36 o
 -10  12  21        1.99        6.84      6.20 o
  -8  12  21        2.57        5.85      4.73 o
  -6  12  21       26.59       34.28      6.09 o
  -4  12  21       11.24       15.91     14.04 o
  -2  12  21      631.12      647.99     23.84 o
   0  12  21       27.36       22.10      7.31 o
   2  12  21      146.78      145.92     16.30 o
   4  12  21       10.18       11.70      8.27 o
 -11  13  21        3.33       25.03      8.49 o
  -9  13  21       71.90       71.48      8.44 o
  -7  13  21      160.92      147.33     12.40 o
  -5  13  21        2.09        8.58      6.28 o
  -3  13  21      104.54      113.21     13.99 o
  -1  13  21       44.57       54.11      8.49 o
   1  13  21       90.86       71.37     11.58 o
   3  13  21       12.91       20.63      8.99 o
   5  13  21        0.07        2.34     11.70 o
 -12  14  21        3.68        2.34      9.36 o
 -10  14  21        0.86        8.89      7.79 o
  -8  14  21       11.57        7.45      4.65 o
  -6  14  21       50.68       42.10      8.23 o
  -4  14  21      232.91      221.91     17.31 o
  -2  14  21        0.36       -7.49      9.36 o
   0  14  21      124.63      141.43     15.65 o
   2  14  21        1.52       25.34     16.38 o
   4  14  21        0.21       -8.27      8.27 o
  -9  15  21      133.53      135.16     26.90 o
  -7  15  21       10.73        9.36      8.27 o
  -5  15  21       45.80       50.22      8.23 o
  -3  15  21       11.53       -3.90      7.31 o
  -1  15  21      174.70      185.44     16.69 o
   1  15  21        0.04        0.21     15.21 o
   3  15  21       23.21       30.41      9.93 o
  -8  16  21      126.95      110.77     22.23 o
  -6  16  21       78.25       93.36     13.99 o
  -4  16  21      119.77      113.42     13.99 o
  -2  16  21        9.60        9.88      7.31 o
   0  16  21       68.00       56.51     15.21 o
   2  16  21      226.38      221.13     28.07 o
  -9  17  21       24.99       30.41     18.72 o
  -7  17  21       14.72       14.04      7.31 o
  -5  17  21      231.03      213.82     18.97 o
  -3  17  21      221.99      203.78     18.20 o
  -1  17  21        0.13       -3.38      9.36 o
   1  17  21       47.47       55.00     11.58 o
  -6  18  21       35.32       62.81     14.04 o
  -4  18  21      132.45      119.11     15.65 o
  -2  18  21       59.18       53.33      8.94 o
   0  18  21       52.78       53.51     11.58 o
  -5  19  21       57.08       65.51     12.32 o
  -3  19  21       24.66       13.52      7.31 o
  -1  19  21      117.31      119.12     12.56 o
  -4  20  21        0.12        2.34     11.70 o
  -2  20  21        9.22        0.00      8.27 o
 -14   0  22       21.79       44.45     16.38 o
 -12   0  22      392.40      339.23     22.29 o
 -10   0  22      351.26      275.87     24.77 o
  -8   0  22      182.05      192.83     10.68 o
  -6   0  22      116.26      109.47      6.85 o
  -4   0  22      267.40      264.92     11.87 o
  -2   0  22        0.20       15.71      5.61 o
   0   0  22       97.11       98.40     14.04 o
   2   0  22       27.53       25.73     12.87 o
   4   0  22       19.37       29.14      8.99 o
   6   0  22        2.37        0.00      9.36 o
 -13   1  22      150.54      156.32     13.51 o
 -11   1  22        0.16        3.32      4.90 o
  -9   1  22       54.36       52.13      6.45 o
  -7   1  22       47.60       52.06      4.21 o
  -5   1  22       77.46       64.93      4.53 o
  -3   1  22       17.25       20.57      4.45 o
  -1   1  22      172.22      173.20     10.19 o
   1   1  22       48.90       57.05      8.52 o
   3   1  22       27.23       33.11      8.44 o
   5   1  22       16.01       10.69      6.38 o
   7   1  22        0.07        6.57      8.17 o
 -14   2  22       37.70       47.30      8.93 o
 -12   2  22      231.96      207.53     15.14 o
 -10   2  22      225.09      230.23     11.00 o
  -8   2  22      384.84      379.30     12.04 o
  -6   2  22       23.07       19.08      3.52 o
  -4   2  22      237.73      243.12      9.21 o
  -2   2  22      106.03      107.10      7.73 o
   0   2  22      175.97      160.27     11.15 o
   2   2  22       26.96       23.50      6.39 o
   4   2  22        0.59       10.69      5.74 o
   6   2  22       31.04       27.98      6.87 o
 -13   3  22       36.88       31.90      7.88 o
 -11   3  22        1.16        6.47      6.50 o
  -9   3  22      214.03      237.83     11.14 o
  -7   3  22      255.92      235.77      8.80 o
  -5   3  22       15.16       12.09      3.80 o
  -3   3  22       61.78       66.83      7.59 o
  -1   3  22       15.68       17.23      5.04 o
   1   3  22      183.57      224.23     13.51 o
   3   3  22       86.88       93.22      8.71 o
   5   3  22       35.63       49.05      7.54 o
   7   3  22        6.68       -1.17      5.99 o
 -14   4  22       97.24       80.09     10.81 o
 -12   4  22        3.26        4.82      7.13 o
 -10   4  22       12.53       20.16      7.81 o
  -8   4  22       19.56       19.08      4.29 o
  -6   4  22      144.97      153.65      8.95 o
  -4   4  22       59.67       63.85      6.45 o
  -2   4  22      234.86      229.07     13.84 o
   0   4  22      247.63      273.31     13.26 o
   2   4  22       63.51       80.60      8.06 o
   4   4  22        2.28       11.22      5.67 o
   6   4  22       10.26       16.63      6.08 o
 -13   5  22        2.60        4.50      6.20 o
 -11   5  22       12.71       19.44      5.62 o
  -9   5  22      102.50       98.64      7.79 o
  -7   5  22      121.73      127.43      8.29 o
  -5   5  22        0.75        9.26      4.52 o
  -3   5  22      181.27      192.41     11.37 o
  -1   5  22       19.73       23.76      5.48 o
   1   5  22      874.57      891.03     23.25 o
   3   5  22       33.74       42.57      7.35 o
   5   5  22       83.58       98.39      9.89 o
   7   5  22       50.84       50.20      8.93 o
 -14   6  22        7.04      -11.70     11.70 o
 -12   6  22        0.00       -1.19      5.67 o
 -10   6  22       15.26       16.29      6.39 o
  -8   6  22        0.03       -4.68      4.68 o
  -6   6  22      288.35      268.73     13.05 o
  -4   6  22      909.55      855.38     22.45 o
  -2   6  22      181.29      190.96     11.61 o
   0   6  22       37.01       52.21      7.10 o
   2   6  22      276.51      297.51     14.59 o
   4   6  22       22.99       15.08      5.17 o
   6   6  22      255.81      256.27     14.82 o
 -13   7  22       15.47       32.75      9.93 o
 -11   7  22        5.31       15.08      5.88 o
  -9   7  22      176.92      185.73     11.37 o
  -7   7  22       33.77       33.08      5.54 o
  -5   7  22        0.74        3.96      6.20 o
  -3   7  22        7.10        0.04      4.45 o
  -1   7  22        2.78       -3.18      5.76 o
   1   7  22       25.71       34.43      6.90 o
   3   7  22       57.33       55.14      7.54 o
   5   7  22      137.27      148.81     11.61 o
   7   7  22       62.98       82.42     21.06 o
 -12   8  22       99.14      119.46     12.01 o
 -10   8  22      117.52      121.83      9.89 o
  -8   8  22       33.44       42.17      6.87 o
  -6   8  22        3.09       -3.58      6.42 o
  -4   8  22       31.30       25.73      7.79 o
  -2   8  22        5.92        5.59      5.17 o
   0   8  22       76.56       80.43      9.63 o
   2   8  22       19.82       26.37      7.88 o
   4   8  22        7.20       18.46      6.42 o
   6   8  22      291.24      338.52     18.70 o
 -13   9  22      195.18      236.01     20.63 o
 -11   9  22        1.67        5.09      5.48 o
  -9   9  22       10.32        2.88      7.30 o
  -7   9  22        2.01        7.69      5.33 o
  -5   9  22       53.48       55.10      8.49 o
  -3   9  22      289.79      295.96     21.78 o
  -1   9  22        0.03        7.38      7.64 o
   1   9  22      120.32      139.42     13.01 o
   3   9  22      332.77      360.11     19.78 o
   5   9  22        0.30        4.76      7.09 o
 -12  10  22       80.97       93.05     11.02 o
 -10  10  22        2.49        1.23      4.90 o
  -8  10  22       14.78       29.78      6.35 o
  -6  10  22        1.37        4.57      4.84 o
  -4  10  22        0.00       -5.85      8.27 o
  -2  10  22      266.46      273.33     16.10 o
   0  10  22       58.45       38.21      9.52 o
   2  10  22       71.70       71.71      9.85 o
   4  10  22       52.36       54.41      9.26 o
   6  10  22       35.89       49.13     14.04 o
 -13  11  22        0.14       23.40     14.04 o
 -11  11  22        3.36        1.79      5.48 o
  -9  11  22        1.86        5.59      5.17 o
  -7  11  22       44.87       39.16      6.87 o
  -5  11  22       66.27       76.22     11.23 o
  -3  11  22      276.54      286.59     19.85 o
  -1  11  22       27.50       37.12      7.57 o
   1  11  22      197.73      190.25     17.31 o
   3  11  22        5.79       14.68      8.99 o
   5  11  22       41.36       57.34     13.23 o
 -12  12  22      299.35      301.00     18.43 o
 -10  12  22       13.10       15.25      5.33 o
  -8  12  22       72.40       61.93      7.84 o
  -6  12  22       49.72       51.54      6.73 o
  -4  12  22        1.33        2.34     10.53 o
  -2  12  22       15.80       15.49      6.96 o
   0  12  22      309.04      322.20     23.16 o
   2  12  22        2.56       21.06     14.04 o
   4  12  22        9.07       18.72     10.66 o
 -11  13  22        7.75       22.62      8.10 o
  -9  13  22        4.58        5.61      5.51 o
  -7  13  22        0.29        4.86      7.21 o
  -5  13  22       10.42       10.53     12.87 o
  -3  13  22       14.96        5.46      7.31 o
  -1  13  22      135.83      118.66     13.99 o
   1  13  22       79.66       87.87     13.23 o
   3  13  22       58.62       64.29     12.32 o
 -10  14  22       50.94       38.09      8.49 o
  -8  14  22       16.03       10.86      6.26 o
  -6  14  22       28.21       28.43     10.66 o
  -4  14  22      251.58      253.16     18.97 o
  -2  14  22       35.89       28.88      7.88 o
   0  14  22       14.31       48.04     11.58 o
   2  14  22       56.11       38.60     11.58 o
  -9  15  22        6.66       11.70      8.27 o
  -7  15  22       19.25       16.38      9.93 o
  -5  15  22       79.53       69.09     12.93 o
  -3  15  22      263.73      255.73     28.07 o
  -1  15  22        0.00       -3.12      7.35 o
   1  15  22       22.02       19.89      9.93 o
  -8  16  22       76.75       79.34     13.99 o
  -6  16  22        9.72       34.09     15.21 o
  -4  16  22        9.12        5.61      7.79 o
  -2  16  22      222.73      229.92     16.10 o
   0  16  22       12.89       23.40      9.93 o
  -7  17  22       57.39       58.40     12.32 o
  -5  17  22       23.32       28.61     12.87 o
  -3  17  22       40.95       44.33     11.70 o
  -1  17  22        2.25       -6.24      6.75 o
  -6  18  22       13.94       30.41     14.04 o
  -4  18  22        0.26        6.59     17.55 o
  -2  18  22      420.62      390.00     26.08 o
  -3  19  22       63.37       66.68     14.04 o
 -13   1  23       47.14       46.48     12.06 o
 -11   1  23      556.33      550.91     19.72 o
  -9   1  23       37.70       42.44      8.92 o
  -7   1  23       34.40       31.27      3.95 o
  -5   1  23       19.74       14.48      3.85 o
  -3   1  23      147.45      136.28      8.71 o
  -1   1  23       64.77       63.09      7.26 o
   1   1  23       89.19      110.56      9.61 o
   3   1  23      150.80      156.44     11.07 o
   5   1  23        1.95       -3.51      5.40 o
 -14   2  23       86.20      102.94     21.06 o
 -12   2  23       49.06       28.33      9.31 o
 -10   2  23        4.43        3.41      5.96 o
  -8   2  23       55.46       64.07      5.91 o
  -6   2  23       95.70       84.30      5.87 o
  -4   2  23      196.95      172.94     10.68 o
  -2   2  23       69.29       69.35      7.26 o
   0   2  23      257.32      265.38     12.79 o
   2   2  23        2.38        4.60      4.65 o
   4   2  23       32.35       32.46      6.53 o
   6   2  23        0.00        6.88      6.42 o
 -13   3  23      170.84      174.59     14.36 o
 -11   3  23       13.18       11.82      4.90 o
  -9   3  23       60.25       73.26      6.64 o
  -7   3  23      446.27      439.00     12.30 o
  -5   3  23        8.02        4.73      3.49 o
  -3   3  23      237.06      227.54     12.14 o
  -1   3  23      202.67      224.40     11.87 o
   1   3  23      541.34      554.38     21.27 o
   3   3  23        0.07       -0.39      5.17 o
   5   3  23        0.12        4.42      5.17 o
 -14   4  23        2.05       18.72     14.04 o
 -12   4  23        8.68       18.58      7.14 o
 -10   4  23       79.81       96.26      7.72 o
  -8   4  23       18.91       16.03      4.01 o
  -6   4  23        3.07       13.13      4.83 o
  -4   4  23      299.38      307.16     14.04 o
  -2   4  23      103.46      103.59     10.29 o
   0   4  23       17.06       29.58      9.12 o
   2   4  23       40.98       39.96      6.35 o
   4   4  23        3.69       16.19      6.48 o
   6   4  23        0.11        0.41      5.48 o
 -13   5  23       15.16       11.70      7.38 o
 -11   5  23       21.34       21.66      6.35 o
  -9   5  23        3.85        6.17      4.73 o
  -7   5  23       90.42       88.70      7.69 o
  -5   5  23       70.02       68.25      6.64 o
  -3   5  23        0.02        6.76      5.17 o
  -1   5  23       52.30       45.02      7.57 o
   1   5  23      334.88      337.11     19.59 o
   3   5  23      176.44      199.02     12.47 o
   5   5  23        0.48       -1.39      6.75 o
 -12   6  23        1.08        6.74      5.48 o
 -10   6  23       32.07       39.46      7.26 o
  -8   6  23      327.15      306.20     14.59 o
  -6   6  23       63.89       55.58      7.54 o
  -4   6  23       33.68       29.21      6.48 o
  -2   6  23        1.87       14.58      6.20 o
   0   6  23      550.14      589.21     23.39 o
   2   6  23      284.78      311.82     15.07 o
   4   6  23      176.30      189.25     12.54 o
   6   6  23       16.58       14.46      8.99 o
 -13   7  23       30.03       46.30      9.26 o
 -11   7  23       15.87       24.02      6.87 o
  -9   7  23       41.92       37.78      7.26 o
  -7   7  23       27.76       24.80      6.46 o
  -5   7  23       57.14       63.52      8.10 o
  -3   7  23        0.12        3.60      5.33 o
  -1   7  23        5.50        3.18      5.76 o
   1   7  23       36.13       38.33      8.10 o
   3   7  23       21.01       19.30      5.24 o
   5   7  23      137.77      155.49     11.87 o
 -12   8  23        0.19        9.15      5.80 o
 -10   8  23        0.53        1.17      5.85 o
  -8   8  23        0.54       12.63      9.12 o
  -6   8  23      301.30      312.48     14.23 o
  -4   8  23       75.64       70.55      9.45 o
  -2   8  23       13.50       16.42      5.74 o
   0   8  23       17.03        6.30      6.20 o
   2   8  23      291.83      318.01     22.57 o
   4   8  23       44.10       69.15     10.29 o
 -11   9  23        1.06       13.99      5.67 o
  -9   9  23      247.40      257.67     13.71 o
  -7   9  23       18.56       16.99      6.09 o
  -5   9  23      520.55      542.95     26.31 o
  -3   9  23      159.05      133.60     11.65 o
  -1   9  23       75.22       76.78      9.85 o
   1   9  23        1.49       -1.67      5.76 o
   3   9  23      226.22      242.40     16.62 o
   5   9  23      166.90      177.80     25.73 o
 -12  10  23        0.03       -6.42      6.42 o
 -10  10  23        0.21       17.24      6.18 o
  -8  10  23       59.20       59.60      8.12 o
  -6  10  23      293.68      311.40     14.50 o
  -4  10  23       98.97      112.73     13.23 o
  -2  10  23        2.48       -2.34      6.75 o
   0  10  23       57.18       59.40     12.47 o
   2  10  23      122.12      129.55     13.51 o
   4  10  23      100.94      102.97     11.65 o
 -11  11  23       93.46       79.28      9.02 o
  -9  11  23       33.11       18.72      6.35 o
  -7  11  23      200.29      220.50     15.27 o
  -5  11  23        2.53       -2.34      7.02 o
  -3  11  23       36.71       45.36      7.88 o
  -1  11  23      140.94      144.65     15.65 o
   1  11  23       62.65       61.23     12.32 o
   3  11  23      164.03      180.42     18.20 o
 -10  12  23       30.51       26.32      7.02 o
  -8  12  23       12.95       12.87      5.85 o
  -6  12  23        7.56       19.03      7.24 o
  -4  12  23       82.36       90.95     12.32 o
  -2  12  23        1.43        0.84      5.76 o
   0  12  23       15.32       -4.25      8.99 o
   2  12  23       30.00       46.54     10.66 o
 -11  13  23       59.48       84.22     18.72 o
  -9  13  23        4.62       11.76      6.63 o
  -7  13  23       35.06       32.73      8.27 o
  -5  13  23        5.61       12.48      6.28 o
  -3  13  23       14.37       22.57      7.13 o
  -1  13  23       23.26        0.21      8.99 o
   1  13  23       30.03       28.07      9.93 o
  -8  14  23        4.85        5.07      8.18 o
  -6  14  23      192.62      208.66     29.24 o
  -4  14  23       81.94      103.84     24.56 o
  -2  14  23      154.05      151.09     13.01 o
   0  14  23       66.02       65.04     22.23 o
   2  14  23       30.69       38.15     10.66 o
  -7  15  23       93.61      100.54     14.89 o
  -5  15  23      116.76      127.27     15.65 o
  -3  15  23       16.58        9.36      8.27 o
  -1  15  23       41.74       44.16     10.66 o
   1  15  23        0.25       18.33     16.38 o
  -6  16  23      102.17      106.33     14.61 o
  -4  16  23      122.39      137.65     15.65 o
  -2  16  23       34.02       25.60      7.14 o
   0  16  23       84.99       71.12     26.90 o
  -5  17  23       35.40       54.54     16.38 o
  -3  17  23      174.57      158.04     13.77 o
  -1  17  23       77.21       81.88     18.72 o
 -12   0  24        2.97        1.82      7.31 o
 -10   0  24        5.55       15.21      8.27 o
  -8   0  24     1435.50     1479.51     34.54 o
  -6   0  24       49.37       47.69      6.35 o
  -4   0  24       14.04       13.37      5.61 o
  -2   0  24      228.29      229.62     23.40 o
   0   0  24       15.57       18.20      7.31 o
   2   0  24        1.55       -4.68      7.31 o
   4   0  24        0.01       11.70      6.62 o
 -13   1  24        1.00       19.21      7.38 o
 -11   1  24        5.87        2.57      5.51 o
  -9   1  24     1026.13     1049.36     23.27 o
  -7   1  24       63.31       49.17      5.61 o
  -5   1  24       39.17       35.39      5.26 o
  -3   1  24        9.13       19.74      4.26 o
  -1   1  24        0.20        5.22      4.28 o
   1   1  24       41.42       41.27      7.02 o
   3   1  24        0.55        0.49      4.45 o
   5   1  24       79.67       69.67      8.44 o
 -12   2  24       30.81       48.33      8.77 o
 -10   2  24       12.44        7.31      4.34 o
  -8   2  24      280.86      271.62     10.75 o
  -6   2  24        7.31        6.22      4.87 o
  -4   2  24       31.01       32.40      5.88 o
  -2   2  24       12.05        9.49      5.17 o
   0   2  24       89.99       91.33      8.71 o
   2   2  24        1.13       14.62      6.20 o
   4   2  24        4.18       12.82      6.09 o
 -13   3  24       84.87       75.73     12.32 o
 -11   3  24      205.49      220.25     13.26 o
  -9   3  24       40.51       41.34      5.92 o
  -7   3  24        4.20        8.80      3.21 o
  -5   3  24       76.46       70.81      6.99 o
  -3   3  24      181.65      157.43     13.99 o
  -1   3  24      432.22      432.95     16.58 o
   1   3  24     1026.46     1076.55     27.07 o
   3   3  24      120.75      135.72     10.68 o
   5   3  24        4.43       -4.06      4.90 o
 -12   4  24      183.73      224.82     17.04 o
 -10   4  24      118.96      133.18     10.43 o
  -8   4  24       90.66       82.55      6.55 o
  -6   4  24      309.38      304.59     11.56 o
  -4   4  24      891.22      850.61     22.99 o
  -2   4  24       14.53       16.95      6.48 o
   0   4  24       34.10       49.67      7.10 o
   2   4  24        8.69       27.83      5.88 o
   4   4  24        2.48       11.37      7.77 o
 -13   5  24        0.07       14.46     21.06 o
 -11   5  24        0.27       11.90      6.09 o
  -9   5  24        1.70       -3.78      4.28 o
  -7   5  24       24.08       28.92      5.54 o
  -5   5  24      517.71      536.12     18.40 o
  -3   5  24       18.71       22.85      7.77 o
  -1   5  24        8.77       11.00      5.06 o
   1   5  24      134.41      134.75     10.43 o
   3   5  24        4.52       24.71      6.87 o
   5   5  24       32.73       32.51      7.54 o
 -12   6  24       15.03       40.99      7.84 o
 -10   6  24       35.65       38.11      7.02 o
  -8   6  24        5.22       -5.48      5.48 o
  -6   6  24       99.33       91.77      8.56 o
  -4   6  24        0.09        6.37      5.17 o
  -2   6  24      116.20      117.71     11.65 o
   0   6  24        3.51       11.84      7.13 o
   2   6  24      393.50      396.94     20.68 o
   4   6  24        8.40       -1.79      5.48 o
 -11   7  24      177.10      186.45     12.54 o
  -9   7  24        5.28        2.34      5.74 o
  -7   7  24       96.20      107.35      8.09 o
  -5   7  24       23.31       30.59      9.33 o
  -3   7  24        0.06        1.11      4.90 o
  -1   7  24        2.73       -2.16      6.20 o
   1   7  24      103.03      101.32     14.51 o
   3   7  24        0.06       -1.80      6.20 o
 -12   8  24        5.51        5.35      5.67 o
 -10   8  24        6.34        3.05      6.09 o
  -8   8  24      118.46      130.47     10.68 o
  -6   8  24      145.41      140.87     12.01 o
  -4   8  24       19.39        8.36      5.20 o
  -2   8  24        9.58       16.38      6.75 o
   0   8  24        1.73       -0.90      6.20 o
   2   8  24       86.39       81.32     15.21 o
   4   8  24       61.58       88.90     12.16 o
 -11   9  24       20.19       10.27      5.67 o
  -9   9  24       23.99       13.29      8.44 o
  -7   9  24       19.05       22.82      6.03 o
  -5   9  24      124.58      101.45     16.38 o
  -3   9  24        9.86       16.38      6.75 o
  -1   9  24       22.94       22.52      7.57 o
   1   9  24       23.55       16.07      9.85 o
   3   9  24        1.80       22.23      7.57 o
 -10  10  24        0.06        2.67      5.67 o
  -8  10  24      220.02      218.65     13.41 o
  -6  10  24       28.54       27.86      6.35 o
  -4  10  24      630.71      661.14     25.19 o
  -2  10  24      112.42       77.86     15.60 o
   0  10  24       11.37       18.29      8.99 o
   2  10  24        0.88        0.00      8.82 o
 -11  11  24       11.07       21.42     12.60 o
  -9  11  24       15.45       17.64      7.43 o
  -7  11  24      169.52      155.18     13.01 o
  -5  11  24        0.17        9.36     12.87 o
  -3  11  24      396.33      416.81     20.17 o
  -1  11  24        1.51        2.08      7.31 o
   1  11  24        2.66        5.85      8.27 o
 -10  12  24      141.08      135.66     11.29 o
  -8  12  24       42.62       69.74     10.15 o
  -6  12  24       38.85       39.05     10.66 o
  -4  12  24        0.14       -0.54      6.20 o
  -2  12  24      207.92      213.52     15.72 o
   0  12  24       12.71        0.00     11.70 o
   2  12  24        0.60        2.81      9.36 o
  -9  13  24       32.02       23.85      7.88 o
  -7  13  24       10.08        4.17      6.48 o
  -5  13  24       76.76       87.46     12.93 o
  -3  13  24       77.09       83.96     10.29 o
  -1  13  24       31.02        8.19     10.53 o
   1  13  24        0.11       -1.49      9.36 o
  -8  14  24        2.16       -8.99      8.99 o
  -6  14  24       25.09       26.97     28.07 o
  -4  14  24       32.25       25.37     11.70 o
  -2  14  24        0.64       -4.32      6.53 o
   0  14  24        2.33       -5.15      9.36 o
  -7  15  24       16.99        4.50     17.55 o
  -5  15  24      119.94      139.46     16.54 o
  -3  15  24       57.82       63.41     12.07 o
  -1  15  24       11.99       26.90      9.52 o
  -4  16  24       12.73        6.08      7.79 o
  -2  16  24       12.89        0.85      8.99 o
  -3  17  24       46.74       74.86     18.72 o
 -11   1  25       12.00       13.78      5.80 o
  -9   1  25        0.01       -2.86      5.17 o
  -7   1  25      294.47      301.94     10.81 o
  -5   1  25       98.93       97.56     10.29 o
  -3   1  25        0.28        9.36      5.76 o
  -1   1  25       63.11       52.74      6.87 o
   1   1  25       53.75       55.42      7.73 o
   3   1  25        7.71        6.52      5.33 o
 -12   2  25       29.06       45.58     10.74 o
 -10   2  25      263.04      284.63     15.20 o
  -8   2  25      237.15      247.99     10.82 o
  -6   2  25       50.41       34.54      5.19 o
  -4   2  25       18.86       16.92      6.49 o
  -2   2  25       22.40       24.95      6.75 o
   0   2  25        1.26       -1.96      4.45 o
   2   2  25       52.75       64.45      8.06 o
   4   2  25       18.89       14.66      9.79 o
 -13   3  25       55.97       49.13     16.38 o
 -11   3  25        2.97       14.37      9.85 o
  -9   3  25       72.54       70.21      7.40 o
  -7   3  25        8.08       17.42      4.48 o
  -5   3  25       31.47       24.64      5.67 o
  -3   3  25       24.03       21.35      5.99 o
  -1   3  25       57.90       51.90      9.47 o
   1   3  25      170.89      215.29     13.19 o
   3   3  25       10.27       17.40     12.49 o
 -12   4  25       15.67       17.97      8.45 o
 -10   4  25      245.07      251.84     16.31 o
  -8   4  25       78.42       90.49      9.02 o
  -6   4  25      150.14      144.47      9.28 o
  -4   4  25       14.24       17.55      5.85 o
  -2   4  25        0.09        3.01      5.76 o
   0   4  25        4.92       23.27     10.45 o
   2   4  25      195.80      202.44     13.05 o
   4   4  25        8.82       24.17      6.66 o
 -11   5  25       13.72       21.91      6.35 o
  -9   5  25        3.92        5.26      5.85 o
  -7   5  25      210.61      254.98     11.12 o
  -5   5  25       47.10       57.16      7.26 o
  -3   5  25      116.28      119.84     11.65 o
  -1   5  25        0.88        8.77      7.58 o
   1   5  25       13.14       23.81      8.23 o
   3   5  25       14.27       29.30      6.66 o
 -12   6  25       10.04       10.79      5.67 o
 -10   6  25       27.28       32.21      7.61 o
  -8   6  25       40.63       45.93      7.26 o
  -6   6  25       78.14       75.13      8.48 o
  -4   6  25      380.67      366.82     17.90 o
  -2   6  25        0.84        1.83      6.48 o
   0   6  25       73.12      101.09     11.20 o
   2   6  25        0.01        9.60      7.38 o
 -11   7  25      150.68      149.70     11.87 o
  -9   7  25       90.79       85.53      9.36 o
  -7   7  25      234.10      241.78     13.18 o
  -5   7  25      102.30       97.51     11.20 o
  -3   7  25       62.70       60.19      7.84 o
  -1   7  25       22.26        0.52      7.31 o
   1   7  25        6.20       10.73      7.49 o
   3   7  25       20.53       32.31     11.13 o
 -10   8  25      118.82      137.53     11.37 o
  -8   8  25      233.93      248.51     14.30 o
  -6   8  25      272.68      269.11     16.62 o
  -4   8  25       48.25       45.23      8.93 o
  -2   8  25        0.07       -1.56      7.31 o
   0   8  25       29.53       36.26      8.10 o
   2   8  25        9.32       25.86      7.38 o
 -11   9  25       71.74       57.95     11.15 o
  -9   9  25        2.68       11.60     10.13 o
  -7   9  25       46.75       46.57      8.49 o
  -5   9  25        9.31        7.27      6.48 o
  -3   9  25        6.74        5.72      7.31 o
  -1   9  25        1.81        9.54      6.20 o
   1   9  25       11.53       18.93     12.63 o
 -10  10  25        0.69       -5.80      5.80 o
  -8  10  25        1.97        9.00      6.20 o
  -6  10  25       21.43       29.97      7.57 o
  -4  10  25      249.33      293.49     20.10 o
  -2  10  25       18.85       28.29     10.53 o
   0  10  25       49.01       52.40     12.32 o
   2  10  25      127.42      121.65     21.06 o
  -9  11  25        4.22        9.36      5.85 o
  -7  11  25      350.11      347.12     19.33 o
  -5  11  25      346.75      348.10     18.81 o
  -3  11  25        9.40       16.22      7.28 o
  -1  11  25       28.00       25.73      9.52 o
   1  11  25       86.10       94.52     14.89 o
 -10  12  25       10.38       -9.36     11.70 o
  -8  12  25        2.33        0.82      6.48 o
  -6  12  25       60.47       73.45     13.99 o
  -4  12  25        0.01       -5.46      6.75 o
  -2  12  25      253.10      268.12     32.75 o
   0  12  25       20.25       26.20      7.79 o
  -9  13  25       39.11       44.45     16.38 o
  -7  13  25      120.58      123.87     15.65 o
  -5  13  25       67.25       93.58     21.06 o
  -3  13  25       31.82       36.27      7.88 o
  -1  13  25        0.45        2.81      7.79 o
  -6  14  25       20.48       33.92     11.58 o
  -4  14  25       33.33       29.97      7.57 o
  -2  14  25       18.26        5.85      8.27 o
  -3  15  25       84.73       65.51     16.38 o
 -10   0  26       21.98       22.33      8.99 o
  -8   0  26      200.58      227.08     15.27 o
  -6   0  26        0.66       -4.68      9.36 o
  -4   0  26      274.86      276.06     30.41 o
  -2   0  26        3.47       -5.98     11.70 o
   0   0  26        3.62       -0.52      7.31 o
   2   0  26       34.46       25.31      8.99 o
 -11   1  26        4.01        7.64      5.67 o
  -9   1  26       18.53       21.86      7.43 o
  -7   1  26      148.27      133.12      8.82 o
  -5   1  26        6.19        3.64      9.36 o
  -3   1  26       85.81       88.18      9.85 o
  -1   1  26        0.28        6.43      5.74 o
   1   1  26       18.88       13.81      6.42 o
   3   1  26        7.65        3.10      5.33 o
 -12   2  26        9.70        2.34     11.70 o
 -10   2  26        0.04        0.96      5.48 o
  -8   2  26      239.37      262.34     12.69 o
  -6   2  26        0.40       -3.90      4.76 o
  -4   2  26       74.09       82.01      9.63 o
  -2   2  26       13.18       23.06      6.81 o
   0   2  26        3.17       12.78      5.40 o
   2   2  26        0.21       12.10      6.09 o
   4   2  26        5.79       42.11     16.38 o
 -11   3  26        2.21        3.99      7.13 o
  -9   3  26      111.35      116.61      9.35 o
  -7   3  26        0.01        6.45      4.98 o
  -5   3  26       19.96       14.49      8.44 o
  -3   3  26        5.66        3.51      8.19 o
  -1   3  26        1.50       10.43      6.48 o
   1   3  26      104.86      121.94     12.40 o
   3   3  26       35.09       46.48      9.85 o
 -12   4  26        0.91       14.04     11.70 o
 -10   4  26        7.04       17.46      6.24 o
  -8   4  26        1.04        0.41      6.09 o
  -6   4  26      205.08      204.49     13.01 o
  -4   4  26       29.33       23.40      6.75 o
  -2   4  26        0.73        3.84      5.76 o
   0   4  26      344.39      363.36     19.78 o
   2   4  26       80.19      119.56     13.01 o
 -11   5  26       57.35       46.92      7.73 o
  -9   5  26        5.97        6.88      5.33 o
  -7   5  26       29.57       36.46      5.15 o
  -5   5  26        0.01        2.73      4.95 o
  -3   5  26        0.44        7.20      6.20 o
  -1   5  26       81.20       97.56     11.75 o
   1   5  26      341.12      339.11     19.33 o
   3   5  26       61.22       74.86     18.72 o
 -10   6  26        3.30       -4.68      5.85 o
  -8   6  26        2.85       11.40      5.88 o
  -6   6  26      347.82      358.76     16.55 o
  -4   6  26      109.17       89.45      9.02 o
  -2   6  26        0.08        3.12      8.46 o
   0   6  26       38.61       41.87      8.49 o
   2   6  26        2.78       -1.56      6.75 o
 -11   7  26       21.73       18.72     11.70 o
  -9   7  26       75.84       53.06      7.43 o
  -7   7  26      102.35      103.60      9.68 o
  -5   7  26      170.17      169.57     13.51 o
  -3   7  26        0.01       -2.34      6.62 o
  -1   7  26       12.48        6.20      6.48 o
   1   7  26       27.92       23.04     11.66 o
 -10   8  26        0.20        7.35      8.78 o
  -8   8  26       50.68       64.17      8.71 o
  -6   8  26      265.06      266.50     19.25 o
  -4   8  26        0.86       -0.28      8.21 o
  -2   8  26       44.78       87.57     13.23 o
   0   8  26       14.94        7.38      6.20 o
  -9   9  26       11.25       21.95      6.66 o
  -7   9  26      113.91      119.42     12.56 o
  -5   9  26        0.08       22.97      8.99 o
  -3   9  26      341.63      335.87     23.16 o
  -1   9  26        0.12        2.81      7.79 o
   1   9  26      111.70      121.45     16.04 o
  -8  10  26        0.58        5.75      6.48 o
  -6  10  26      219.12      211.68     15.62 o
  -4  10  26       10.62       18.54      7.68 o
  -2  10  26      164.18      175.19     17.97 o
   0  10  26        9.08       -3.51      8.27 o
  -9  11  26       10.47       -4.68     11.70 o
  -7  11  26       10.57       23.75     10.66 o
  -5  11  26      132.15      169.51     13.51 o
  -3  11  26      219.16      203.37     15.27 o
  -1  11  26       28.82       23.61      8.99 o
  -8  12  26       38.85        7.02     11.70 o
  -6  12  26        1.07        0.00      9.36 o
  -4  12  26        0.00       -4.51      6.03 o
  -2  12  26       47.96       30.41     11.58 o
  -5  13  26       28.86       65.51     16.38 o
  -3  13  26       21.33       19.50     14.04 o
  -4  14  26       89.58      114.64     21.06 o
 -11   1  27       18.81        7.02      9.36 o
  -9   1  27       13.87       15.01      6.73 o
  -7   1  27       56.63       65.78      8.45 o
  -5   1  27       14.22       16.38      8.27 o
  -3   1  27        0.08        8.84      7.31 o
  -1   1  27      114.62      116.82     14.37 o
   1   1  27        3.30        8.50      6.75 o
 -10   2  27       12.97       12.51      5.67 o
  -8   2  27      151.21      167.53     16.76 o
  -6   2  27       25.01       12.61      5.17 o
  -4   2  27       53.29       43.43     15.21 o
  -2   2  27      105.43      105.09     12.09 o
   0   2  27       12.66       11.32      6.48 o
   2   2  27       69.29      113.51     13.23 o
 -11   3  27       16.83       23.40     14.04 o
  -9   3  27       42.39       46.45      9.26 o
  -7   3  27      358.76      347.80     16.25 o
  -5   3  27       14.17        9.36      9.36 o
  -3   3  27      138.04      141.83     16.89 o
  -1   3  27       67.70       69.43      9.85 o
   1   3  27       12.43       11.38      6.69 o
 -10   4  27        0.01       10.59      8.01 o
  -8   4  27       20.87       30.65      7.43 o
  -6   4  27        0.85        8.19      5.74 o
  -4   4  27       44.99       37.83      7.38 o
  -2   4  27        5.76       15.04      5.76 o
   0   4  27       28.43       23.40      7.57 o
   2   4  27       16.08       23.40     14.04 o
  -9   5  27        1.86        7.22      6.09 o
  -7   5  27      237.13      268.31     14.45 o
  -5   5  27        0.36        6.45      6.08 o
  -3   5  27        6.19       10.53      5.79 o
  -1   5  27       14.17       24.17      8.10 o
   1   5  27       61.20       63.38     10.43 o
 -10   6  27        4.11        1.65      7.13 o
  -8   6  27       40.76       41.16      7.44 o
  -6   6  27      119.91      120.45     10.11 o
  -4   6  27       39.72       25.55      7.68 o
  -2   6  27        0.72       -1.34      5.76 o
   0   6  27       19.39       21.47      8.92 o
  -9   7  27        0.33        7.02      6.35 o
  -7   7  27       26.92       34.10      8.59 o
  -5   7  27        2.42        2.34      5.99 o
  -3   7  27        0.43       12.55      6.42 o
  -1   7  27        3.63        6.81      8.99 o
   1   7  27        0.04       -4.68      9.36 o
  -8   8  27        0.88       -1.48     12.89 o
  -6   8  27      219.42      201.13     12.65 o
  -4   8  27       40.48       40.15      8.49 o
  -2   8  27      156.34      176.96     15.14 o
   0   8  27        3.40        0.00      9.36 o
  -9   9  27       41.86       58.49     16.38 o
  -7   9  27       15.82       22.93      7.28 o
  -5   9  27      160.56      151.14     17.43 o
  -3   9  27       21.18       38.60      9.93 o
  -1   9  27       48.29       66.95     12.32 o
  -8  10  27        4.67        0.00     14.04 o
  -6  10  27       19.88       -5.98      7.31 o
  -4  10  27       70.23       94.96     11.52 o
  -2  10  27        1.08       -1.82      7.31 o
  -5  11  27       51.49       49.24      9.93 o
  -3  11  27       10.93       12.87      6.62 o
  -4  12  27        6.11      -14.04     14.04 o
 -10   0  28       62.35       39.77     14.04 o
  -8   0  28      551.97      572.76     25.46 o
  -6   0  28        3.92       14.04     11.70 o
  -4   0  28       41.59       28.07     14.04 o
  -2   0  28      254.29      212.89     28.07 o
   0   0  28       50.14       32.75     14.04 o
  -9   1  28      306.99      315.45     16.47 o
  -7   1  28       47.21       35.87      9.52 o
  -5   1  28        2.10       -6.50      7.31 o
  -3   1  28       39.20       48.45     21.06 o
  -1   1  28        9.62        7.66      8.99 o
   1   1  28       25.21        2.34      9.36 o
 -10   2  28        3.93       -7.02     11.70 o
  -8   2  28      249.32      306.68     18.81 o
  -6   2  28       68.29       64.36     11.58 o
  -4   2  28      147.27      165.82     17.31 o
  -2   2  28       14.05       16.38      8.27 o
   0   2  28        6.78       39.77     14.04 o
  -9   3  28        5.42       -3.99      7.13 o
  -7   3  28       47.91       53.51     11.58 o
  -5   3  28       68.05       58.49     11.58 o
  -3   3  28        9.51        8.24      5.53 o
  -1   3  28       21.75       27.70      7.88 o
   1   3  28      108.73      133.35     21.06 o
  -8   4  28       80.82       91.76     14.04 o
  -6   4  28       80.63       87.75     10.29 o
  -4   4  28      110.31       99.36     10.90 o
  -2   4  28       32.16       45.01      8.49 o
   0   4  28       10.17        0.00      9.36 o
  -7   5  28        9.47       17.65     21.06 o
  -5   5  28       41.08       46.79     11.58 o
  -3   5  28       13.52        6.70      7.09 o
  -1   5  28       26.78       23.82      8.99 o
  -8   6  28        0.15       -7.13      7.13 o
  -6   6  28        9.94       26.15      7.88 o
  -4   6  28        1.35        2.34     10.48 o
  -2   6  28        0.10       -7.14      7.14 o
  -9   7  28        6.84       14.04      9.36 o
  -7   7  28      103.99      102.95     15.21 o
  -5   7  28      211.81      223.47     15.72 o
  -3   7  28       86.73       96.05     11.61 o
  -1   7  28       21.88       16.38     11.70 o
  -8   8  28       73.00       56.15     16.38 o
  -6   8  28        2.73       -0.52     15.21 o
  -4   8  28        1.86        1.17     15.21 o
  -2   8  28       24.71      -11.70     14.04 o
  -7   9  28       29.50       35.09     11.70 o
  -5   9  28       89.06       70.50     11.58 o
  -3   9  28       18.56       39.77     14.04 o
  -7   1  29      101.82       75.70     12.32 o
  -5   1  29       65.38       63.51     11.58 o
  -3   1  29       24.75       32.56      9.52 o
  -8   2  29        2.05       30.41     14.04 o
  -6   2  29        7.00       24.56      8.27 o
  -4   2  29        7.51       14.04      8.27 o
  -7   3  29        4.10        2.34     10.53 o
  -5   3  29        7.34        2.81     15.21 o
  -3   3  29       12.22      -11.70     11.70 o
  -6   4  29        2.36        2.34      9.36 o
  -4   4  29        7.23        7.02     11.70 o
  -2   4  29        0.52       -7.02      9.36 o
  -5   5  29      115.89      123.99     23.40 o
  -3   5  29       12.57      -11.70     11.70 o
  -6   6  29       88.28       73.85     21.06 o
  -4   6  29       36.18       21.06     11.70 o
 
